# Supplementary material for: Antigen-specific T cell responses following single and co-administration of tick-borne encephalitis, Japanese encephalitis, and yellow fever virus vaccines: Results from an open-label, non-randomized clinical trial-cohort
Source: PLoS Negl Trop Dis. 2025 Feb 28;19(2):e0012693. doi: 10.1371/journal.pntd.0012693 (PMC11893121; doi:10.1371/journal.pntd.0012693)
Supplement: S1 Dataset — Information on peptides used to generate peptide pools. (XLSX) [file pntd.0012693.s015.xlsx]

## Sheet: JEV C
Japanese encephalitis virus (JEV) - Capsid (C) glycoprotein
						Failed		Peptides
					Total	3		27
Peptide Name	Nterm	Sequence	Cterm	MW(daltons)	Pass_Fail
JE_C_1	[H]	GGPGKNRAINMLKRG	[OH]	1568.88	PASSED
JE_C_2	[H]	KNRAINMLKRGLPRV	[OH]	1766.21	PASSED
JE_C_3	[H]	INMLKRGLPRVFPLV	[OH]	1753.25	PASSED
JE_C_4	[H]	KRGLPRVFPLVGVKR	[OH]	1722.17	PASSED
JE_C_5	[H]	PRVFPLVGVKRVVMS	[OH]	1684.13	PASSED
JE_C_6	[H]	PLVGVKRVVMSLLDG	[OH]	1582.98	PASSED
JE_C_7	[H]	VKRVVMSLLDGRGPV	[OH]	1626.01	PASSED
JE_C_8	[H]	VMSLLDGRGPVRFVL	[OH]	1659.04	PASSED
JE_C_9	[H]	LDGRGPVRFVLALIT	[OH]	1626.98	PASSED
JE_C_10	[H]	GPVRFVLALITFFKF	[OH]	1755.2	FAILED
JE_C_11	[H]	FVLALITFFKFTALA	[OH]	1702.14	FAILED
JE_C_12	[H]	LITFFKFTALAPTKA	[OH]	1669.07	PASSED
JE_C_13	[H]	FKFTALAPTKALSGR	[OH]	1607.94	PASSED
JE_C_14	[H]	ALAPTKALSGRWKAV	[OH]	1568.91	PASSED
JE_C_15	[H]	TKALSGRWKAVEKSV	[OH]	1659.97	PASSED
JE_C_16	[H]	SGRWKAVEKSVAMKH	[OH]	1714.04	PASSED
JE_C_17	[H]	KAVEKSVAMKHLTSF	[OH]	1676.03	PASSED
JE_C_18	[H]	KSVAMKHLTSFKREL	[OH]	1775.17	PASSED
JE_C_19	[H]	MKHLTSFKRELGTLI	[OH]	1774.19	PASSED
JE_C_20	[H]	TSFKRELGTLIDAVN	[OH]	1663.92	PASSED
JE_C_21	[H]	RELGTLIDAVNKRGR	[OH]	1697.98	PASSED
JE_C_22	[H]	TLIDAVNKRGRKQNK	[OH]	1741.05	PASSED
JE_C_23	[H]	AVNKRGRKQNKRGGN	[OH]	1682.92	PASSED
JE_C_24	[H]	RGRKQNKRGGNEGSI	[OH]	1656.85	PASSED
JE_C_25	[H]	QNKRGGNEGSIMWLA	[OH]	1660.9	PASSED
JE_C_26	[H]	GGNEGSIMWLASLAV	[OH]	1504.75	PASSED
JE_C_27	[H]	GSIMWLASLAVVIA	[OH]	1430.79	FAILED

## Sheet: JEV E
Japanese encephalitis virus (JEV) - Envelope (E) glycoprotein
						Failed		Peptides
					Total	0		122
Peptide Name	Nterm	Sequence	Cterm	MW(daltons)	Pass_Fail
JE_E_1	[H]	FNCLGMGNRDFIEGA	[OH]	1643.88	PASSED
JE_E_2	[H]	GMGNRDFIEGASGAT	[OH]	1482.61	PASSED
JE_E_3	[H]	RDFIEGASGATWVDL	[OH]	1636.81	PASSED
JE_E_4	[H]	EGASGATWVDLVLEG	[OH]	1503.65	PASSED
JE_E_5	[H]	GATWVDLVLEGDSCL	[OH]	1577.8	PASSED
JE_E_6	[H]	VDLVLEGDSCLTIMA	[OH]	1578.88	PASSED
JE_E_7	[H]	LEGDSCLTIMANDKP	[OH]	1606.86	PASSED
JE_E_8	[H]	SCLTIMANDKPTLDV	[OH]	1620.93	PASSED
JE_E_9	[H]	IMANDKPTLDVRMIN	[OH]	1731.09	PASSED
JE_E_10	[H]	DKPTLDVRMINIEAS	[OH]	1701.98	PASSED
JE_E_11	[H]	LDVRMINIEASQLAE	[OH]	1701.98	PASSED
JE_E_12	[H]	MINIEASQLAEVRSY	[OH]	1723.99	PASSED
JE_E_13	[H]	EASQLAEVRSYCYHA	[OH]	1726.91	PASSED
JE_E_14	[H]	LAEVRSYCYHASVTD	[OH]	1713.91	PASSED
JE_E_15	[H]	RSYCYHASVTDISTV	[OH]	1701.91	PASSED
JE_E_16	[H]	YHASVTDISTVARCP	[OH]	1619.84	PASSED
JE_E_17	[H]	VTDISTVARCPTTGE	[OH]	1549.75	PASSED
JE_E_18	[H]	STVARCPTTGEAHNE	[OH]	1572.7	PASSED
JE_E_19	[H]	RCPTTGEAHNEKRAD	[OH]	1684.84	PASSED
JE_E_20	[H]	TGEAHNEKRADSSYV	[OH]	1663.74	PASSED
JE_E_21	[H]	HNEKRADSSYVCKQG	[OH]	1721.89	PASSED
JE_E_22	[H]	RADSSYVCKQGFTDR	[OH]	1732.92	PASSED
JE_E_23	[H]	SYVCKQGFTDRGWGN	[OH]	1717.91	PASSED
JE_E_24	[H]	KQGFTDRGWGNGCGF	[OH]	1629.8	PASSED
JE_E_25	[H]	TDRGWGNGCGFFGKG	[OH]	1558.72	PASSED
JE_E_26	[H]	WGNGCGFFGKGSIDT	[OH]	1545.72	PASSED
JE_E_27	[H]	CGFFGKGSIDTCAKF	[OH]	1580.87	PASSED
JE_E_28	[H]	GKGSIDTCAKFSCTS	[OH]	1504.73	PASSED
JE_E_29	[H]	IDTCAKFSCTSKAIG	[OH]	1544.84	PASSED
JE_E_30	[H]	AKFSCTSKAIGRTIQ	[OH]	1610.92	PASSED
JE_E_31	[H]	CTSKAIGRTIQPENI	[OH]	1630.91	PASSED
JE_E_32	[H]	AIGRTIQPENIKYKV	[OH]	1730.06	PASSED
JE_E_33	[H]	TIQPENIKYKVGIFV	[OH]	1749.1	PASSED
JE_E_34	[H]	ENIKYKVGIFVHGTT	[OH]	1706	PASSED
JE_E_35	[H]	YKVGIFVHGTTTSEN	[OH]	1652.85	PASSED
JE_E_36	[H]	IFVHGTTTSENHGNY	[OH]	1676.79	PASSED
JE_E_37	[H]	GTTTSENHGNYSAQV	[OH]	1565.6	PASSED
JE_E_38	[H]	SENHGNYSAQVGASQ	[OH]	1548.56	PASSED
JE_E_39	[H]	GNYSAQVGASQAAKF	[OH]	1498.63	PASSED
JE_E_40	[H]	AQVGASQAAKFTVTP	[OH]	1475.68	PASSED
JE_E_41	[H]	ASQAAKFTVTPNAPS	[OH]	1489.67	PASSED
JE_E_42	[H]	AKFTVTPNAPSVALK	[OH]	1543.85	PASSED
JE_E_43	[H]	VTPNAPSVALKLGDY	[OH]	1544.79	PASSED
JE_E_44	[H]	APSVALKLGDYGEVT	[OH]	1519.73	PASSED
JE_E_45	[H]	ALKLGDYGEVTLDCE	[OH]	1625.84	PASSED
JE_E_46	[H]	GDYGEVTLDCEPRSG	[OH]	1597.7	PASSED
JE_E_47	[H]	EVTLDCEPRSGLNTE	[OH]	1662.82	PASSED
JE_E_48	[H]	DCEPRSGLNTEAFYV	[OH]	1700.87	PASSED
JE_E_49	[H]	RSGLNTEAFYVMTVG	[OH]	1644.89	PASSED
JE_E_50	[H]	NTEAFYVMTVGSKSF	[OH]	1680.92	PASSED
JE_E_51	[H]	FYVMTVGSKSFLVHR	[OH]	1771.13	PASSED
JE_E_52	[H]	TVGSKSFLVHREWFH	[OH]	1830.1	PASSED
JE_E_53	[H]	KSFLVHREWFHDLAL	[OH]	1898.22	PASSED
JE_E_54	[H]	VHREWFHDLALPWTS	[OH]	1894.16	PASSED
JE_E_55	[H]	WFHDLALPWTSPSST	[OH]	1744.97	PASSED
JE_E_56	[H]	LALPWTSPSSTAWRN	[OH]	1686.93	PASSED
JE_E_57	[H]	WTSPSSTAWRNRELL	[OH]	1804.04	PASSED
JE_E_58	[H]	SSTAWRNRELLMEFE	[OH]	1869.12	PASSED
JE_E_59	[H]	WRNRELLMEFEGAHA	[OH]	1859.12	PASSED
JE_E_60	[H]	ELLMEFEGAHATKQS	[OH]	1690.91	PASSED
JE_E_61	[H]	EFEGAHATKQSVVAL	[OH]	1586.78	PASSED
JE_E_62	[H]	AHATKQSVVALGSQE	[OH]	1525.69	PASSED
JE_E_63	[H]	KQSVVALGSQEGGLH	[OH]	1509.69	PASSED
JE_E_64	[H]	VALGSQEGGLHHALA	[OH]	1459.64	PASSED
JE_E_65	[H]	SQEGGLHHALAGAIV	[OH]	1459.64	PASSED
JE_E_66	[H]	GLHHALAGAIVVEYS	[OH]	1536.76	PASSED
JE_E_67	[H]	ALAGAIVVEYSSSVM	[OH]	1496.76	PASSED
JE_E_68	[H]	AIVVEYSSSVMLTSG	[OH]	1542.79	PASSED
JE_E_69	[H]	EYSSSVMLTSGHLKC	[OH]	1641.91	PASSED
JE_E_70	[H]	SVMLTSGHLKCRLKM	[OH]	1704.18	PASSED
JE_E_71	[H]	TSGHLKCRLKMDKLA	[OH]	1701.11	PASSED
JE_E_72	[H]	LKCRLKMDKLALKGT	[OH]	1718.23	PASSED
JE_E_73	[H]	LKMDKLALKGTTYGM	[OH]	1670.1	PASSED
JE_E_74	[H]	KLALKGTTYGMCTEK	[OH]	1644.02	PASSED
JE_E_75	[H]	KGTTYGMCTEKFSFA	[OH]	1670.96	PASSED
JE_E_76	[H]	YGMCTEKFSFAKNPV	[OH]	1722.04	PASSED
JE_E_77	[H]	TEKFSFAKNPVDTGH	[OH]	1677.86	PASSED
JE_E_78	[H]	SFAKNPVDTGHGTVV	[OH]	1528.7	PASSED
JE_E_79	[H]	NPVDTGHGTVVIELS	[OH]	1537.71	PASSED
JE_E_80	[H]	TGHGTVVIELSYSGS	[OH]	1506.66	PASSED
JE_E_81	[H]	TVVIELSYSGSDGPC	[OH]	1526.7	PASSED
JE_E_82	[H]	ELSYSGSDGPCKIPI	[OH]	1565.79	PASSED
JE_E_83	[H]	SGSDGPCKIPIVSVA	[OH]	1429.67	PASSED
JE_E_84	[H]	GPCKIPIVSVASLND	[OH]	1512.8	PASSED
JE_E_85	[H]	IPIVSVASLNDMTPV	[OH]	1555.87	PASSED
JE_E_86	[H]	SVASLNDMTPVGRLV	[OH]	1558.83	PASSED
JE_E_87	[H]	LNDMTPVGRLVTVNP	[OH]	1625.93	PASSED
JE_E_88	[H]	TPVGRLVTVNPFVAT	[OH]	1570.87	PASSED
JE_E_89	[H]	RLVTVNPFVATSSAN	[OH]	1575.81	PASSED
JE_E_90	[H]	VNPFVATSSANSKVL	[OH]	1533.76	PASSED
JE_E_91	[H]	VATSSANSKVLVEME	[OH]	1564.79	PASSED
JE_E_92	[H]	SANSKVLVEMEPPFG	[OH]	1604.86	PASSED
JE_E_93	[H]	KVLVEMEPPFGDSYI	[OH]	1724.02	PASSED
JE_E_94	[H]	EMEPPFGDSYIVVGR	[OH]	1695.93	PASSED
JE_E_95	[H]	PFGDSYIVVGRGDKQ	[OH]	1637.83	PASSED
JE_E_96	[H]	SYIVVGRGDKQINHH	[OH]	1722.94	PASSED
JE_E_97	[H]	VGRGDKQINHHWHKA	[OH]	1783	PASSED
JE_E_98	[H]	DKQINHHWHKAGSTL	[OH]	1771.98	PASSED
JE_E_99	[H]	NHHWHKAGSTLGKAF	[OH]	1690.91	PASSED
JE_E_100	[H]	HKAGSTLGKAFSTTL	[OH]	1518.76	PASSED
JE_E_101	[H]	STLGKAFSTTLKGAQ	[OH]	1509.75	PASSED
JE_E_102	[H]	KAFSTTLKGAQRLAA	[OH]	1562.86	PASSED
JE_E_103	[H]	TTLKGAQRLAALGDT	[OH]	1515.76	PASSED
JE_E_104	[H]	GAQRLAALGDTAWDF	[OH]	1591.77	PASSED
JE_E_105	[H]	LAALGDTAWDFGSIG	[OH]	1493.66	PASSED
JE_E_106	[H]	GDTAWDFGSIGGVFN	[OH]	1542.65	PASSED
JE_E_107	[H]	WDFGSIGGVFNSIGR	[OH]	1611.8	PASSED
JE_E_108	[H]	SIGGVFNSIGRAVHQ	[OH]	1541.74	PASSED
JE_E_109	[H]	VFNSIGRAVHQVFGD	[OH]	1645.85	PASSED
JE_E_110	[H]	IGRAVHQVFGDAFRT	[OH]	1673.91	PASSED
JE_E_111	[H]	VHQVFGDAFRTLFGG	[OH]	1650.87	PASSED
JE_E_112	[H]	FGDAFRTLFGGMSWI	[OH]	1705	PASSED
JE_E_113	[H]	FRTLFGGMSWITQGL	[OH]	1714.05	PASSED
JE_E_114	[H]	FGGMSWITQGLMGAL	[OH]	1568.9	PASSED
JE_E_115	[H]	SWITQGLMGALLLWM	[OH]	1720.16	PASSED
JE_E_116	[H]	QGLMGALLLWMGVNA	[OH]	1573.96	PASSED
JE_E_117	[H]	GALLLWMGVNARDRS	[OH]	1658.97	PASSED
JE_E_118	[H]	LWMGVNARDRSIALA	[OH]	1672.99	PASSED
JE_E_119	[H]	VNARDRSIALAFLAT	[OH]	1617.89	PASSED
JE_E_120	[H]	DRSIALAFLATGGVL	[OH]	1503.78	PASSED
JE_E_121	[H]	ALAFLATGGVLVFLA	[OH]	1462.81	PASSED
JE_E_122	[H]	LATGGVLVFLATNVH	[OH]	1511.8	PASSED

## Sheet: JEV NS5
Japanese encephalitis virus (JEV) - Non-structural protein 5 (NS5) glycoprotein
							Failed		Peptides
						Total	0		224
Peptide Name	Nterm		Sequence	Cterm	MW(daltons)	Pass_Fail
JE_NS5_1	[H]		GRPGGRTLGEQWKEK	[OH]	1698.93	PASSED
JE_NS5_2	[H]		GRTLGEQWKEKLNAM	[OH]	1761.06	PASSED
JE_NS5_3	[H]		GEQWKEKLNAMSREE	[OH]	1835.05	PASSED
JE_NS5_4	[H]		KEKLNAMSREEFFKY	[OH]	1920.24	PASSED
JE_NS5_5	[H]		NAMSREEFFKYRREG	[OH]	1920.16	PASSED
JE_NS5_6	[H]		REEFFKYRREGIIEV	[OH]	1971.27	PASSED
JE_NS5_7	[H]		FKYRREGIIEVDRTE	[OH]	1911.17	PASSED
JE_NS5_8	[H]		REGIIEVDRTEARRA	[OH]	1770.99	PASSED
JE_NS5_9	[H]		IEVDRTEARRARSEN	[OH]	1801.96	PASSED
JE_NS5_10	[H]		RTEARRARSENNIVG	[OH]	1728.91	PASSED
JE_NS5_11	[H]		RRARSENNIVGGHPV	[OH]	1661.86	PASSED
JE_NS5_12	[H]		SENNIVGGHPVSRGS	[OH]	1509.61	PASSED
JE_NS5_13	[H]		IVGGHPVSRGSAKLR	[OH]	1533.81	PASSED
JE_NS5_14	[H]		HPVSRGSAKLRWLVE	[OH]	1735.04	PASSED
JE_NS5_15	[H]		RGSAKLRWLVEKGFV	[OH]	1746.11	PASSED
JE_NS5_16	[H]		KLRWLVEKGFVSPIG	[OH]	1729.12	PASSED
JE_NS5_17	[H]		LVEKGFVSPIGKVID	[OH]	1600.93	PASSED
JE_NS5_18	[H]		GFVSPIGKVIDLGCG	[OH]	1461.76	PASSED
JE_NS5_19	[H]		PIGKVIDLGCGRGGW	[OH]	1527.83	PASSED
JE_NS5_20	[H]		VIDLGCGRGGWSYYA	[OH]	1616.84	PASSED
JE_NS5_21	[H]		GCGRGGWSYYAATLK	[OH]	1589.83	PASSED
JE_NS5_22	[H]		GGWSYYAATLKKVQE	[OH]	1700.94	PASSED
JE_NS5_23	[H]		YYAATLKKVQEVRGY	[OH]	1789.09	PASSED
JE_NS5_24	[H]		TLKKVQEVRGYTKGG	[OH]	1663.96	PASSED
JE_NS5_25	[H]		VQEVRGYTKGGAGHE	[OH]	1587.73	PASSED
JE_NS5_26	[H]		RGYTKGGAGHEEPML	[OH]	1602.81	PASSED
JE_NS5_27	[H]		KGGAGHEEPMLMQSY	[OH]	1634.87	PASSED
JE_NS5_28	[H]		GHEEPMLMQSYGWNL	[OH]	1792.05	PASSED
JE_NS5_29	[H]		PMLMQSYGWNLVSLK	[OH]	1767.17	PASSED
JE_NS5_30	[H]		QSYGWNLVSLKSGVD	[OH]	1652.85	PASSED
JE_NS5_31	[H]		WNLVSLKSGVDVFYK	[OH]	1755.07	PASSED
JE_NS5_32	[H]		SLKSGVDVFYKPSEP	[OH]	1652.88	PASSED
JE_NS5_33	[H]		GVDVFYKPSEPSDTL	[OH]	1653.83	PASSED
JE_NS5_34	[H]		FYKPSEPSDTLFCDI	[OH]	1762	PASSED
JE_NS5_35	[H]		SEPSDTLFCDIGESS	[OH]	1586.67	PASSED
JE_NS5_36	[H]		DTLFCDIGESSPSPE	[OH]	1596.71	PASSED
JE_NS5_37	[H]		CDIGESSPSPEVEEQ	[OH]	1605.67	PASSED
JE_NS5_38	[H]		ESSPSPEVEEQRTLR	[OH]	1743.87	PASSED
JE_NS5_39	[H]		SPEVEEQRTLRVLEM	[OH]	1816.08	PASSED
JE_NS5_40	[H]		EEQRTLRVLEMTSDW	[OH]	1893.14	PASSED
JE_NS5_41	[H]		TLRVLEMTSDWLHRG	[OH]	1814.13	PASSED
JE_NS5_42	[H]		LEMTSDWLHRGPREF	[OH]	1874.14	PASSED
JE_NS5_43	[H]		SDWLHRGPREFCIKV	[OH]	1843.17	PASSED
JE_NS5_44	[H]		HRGPREFCIKVLCPY	[OH]	1818.22	PASSED
JE_NS5_45	[H]		REFCIKVLCPYMPKV	[OH]	1826.34	PASSED
JE_NS5_46	[H]		IKVLCPYMPKVIEKI	[OH]	1774.32	PASSED
JE_NS5_47	[H]		CPYMPKVIEKIEVLQ	[OH]	1790.23	PASSED
JE_NS5_48	[H]		PKVIEKIEVLQRRFG	[OH]	1812.2	PASSED
JE_NS5_49	[H]		EKIEVLQRRFGGGLV	[OH]	1701.01	PASSED
JE_NS5_50	[H]		VLQRRFGGGLVRLPL	[OH]	1681.08	PASSED
JE_NS5_51	[H]		RFGGGLVRLPLSRNS	[OH]	1628.92	PASSED
JE_NS5_52	[H]		GLVRLPLSRNSNHEM	[OH]	1723.01	PASSED
JE_NS5_53	[H]		LPLSRNSNHEMYWVS	[OH]	1833.09	PASSED
JE_NS5_54	[H]		RNSNHEMYWVSGAAG	[OH]	1678.83	PASSED
JE_NS5_55	[H]		HEMYWVSGAAGNVVH	[OH]	1656.86	PASSED
JE_NS5_56	[H]		WVSGAAGNVVHAVNM	[OH]	1511.73	PASSED
JE_NS5_57	[H]		AAGNVVHAVNMTSQV	[OH]	1497.7	PASSED
JE_NS5_58	[H]		VVHAVNMTSQVLLGR	[OH]	1623.95	PASSED
JE_NS5_59	[H]		VNMTSQVLLGRMDRT	[OH]	1721.05	PASSED
JE_NS5_60	[H]		SQVLLGRMDRTVWRG	[OH]	1774.1	PASSED
JE_NS5_61	[H]		LGRMDRTVWRGPKYE	[OH]	1864.19	PASSED
JE_NS5_62	[H]		DRTVWRGPKYEEDVN	[OH]	1864.03	PASSED
JE_NS5_63	[H]		WRGPKYEEDVNLGSG	[OH]	1706.86	PASSED
JE_NS5_64	[H]		KYEEDVNLGSGTRAV	[OH]	1637.79	PASSED
JE_NS5_65	[H]		DVNLGSGTRAVGKGE	[OH]	1459.59	PASSED
JE_NS5_66	[H]		GSGTRAVGKGEVHSN	[OH]	1455.57	PASSED
JE_NS5_67	[H]		RAVGKGEVHSNQEKI	[OH]	1651.85	PASSED
JE_NS5_68	[H]		KGEVHSNQEKIKKRI	[OH]	1794.1	PASSED
JE_NS5_69	[H]		HSNQEKIKKRIQKLK	[OH]	1878.27	PASSED
JE_NS5_70	[H]		EKIKKRIQKLKEEFA	[OH]	1888.3	PASSED
JE_NS5_71	[H]		KRIQKLKEEFATTWH	[OH]	1915.26	PASSED
JE_NS5_72	[H]		KLKEEFATTWHKDPE	[OH]	1859.1	PASSED
JE_NS5_73	[H]		EFATTWHKDPEHPYR	[OH]	1914.1	PASSED
JE_NS5_74	[H]		TWHKDPEHPYRTWTY	[OH]	2017.24	PASSED
JE_NS5_75	[H]		DPEHPYRTWTYHGSY	[OH]	1909.05	PASSED
JE_NS5_76	[H]		PYRTWTYHGSYEVKA	[OH]	1858.08	PASSED
JE_NS5_77	[H]		WTYHGSYEVKATGSA	[OH]	1656.81	PASSED
JE_NS5_78	[H]		GSYEVKATGSASSLV	[OH]	1455.6	PASSED
JE_NS5_79	[H]		VKATGSASSLVNGVV	[OH]	1388.59	PASSED
JE_NS5_80	[H]		GSASSLVNGVVKLMS	[OH]	1448.71	PASSED
JE_NS5_81	[H]		SLVNGVVKLMSKPWD	[OH]	1673.02	PASSED
JE_NS5_82	[H]		GVVKLMSKPWDAIAN	[OH]	1628.97	PASSED
JE_NS5_83	[H]		LMSKPWDAIANVTTM	[OH]	1678.03	PASSED
JE_NS5_84	[H]		PWDAIANVTTMAMTD	[OH]	1636.89	PASSED
JE_NS5_85	[H]		IANVTTMAMTDTTPF	[OH]	1613.9	PASSED
JE_NS5_86	[H]		TTMAMTDTTPFGQQR	[OH]	1685.93	PASSED
JE_NS5_87	[H]		MTDTTPFGQQRVFKE	[OH]	1785.03	PASSED
JE_NS5_88	[H]		TPFGQQRVFKEKVDT	[OH]	1780.03	PASSED
JE_NS5_89	[H]		QQRVFKEKVDTKAPE	[OH]	1803.06	PASSED
JE_NS5_90	[H]		FKEKVDTKAPEPPAG	[OH]	1613.85	PASSED
JE_NS5_91	[H]		VDTKAPEPPAGAKEV	[OH]	1508.7	PASSED
JE_NS5_92	[H]		APEPPAGAKEVLNET	[OH]	1522.69	PASSED
JE_NS5_93	[H]		PAGAKEVLNETTNWL	[OH]	1642.86	PASSED
JE_NS5_94	[H]		KEVLNETTNWLWAYL	[OH]	1880.17	PASSED
JE_NS5_95	[H]		NETTNWLWAYLSREK	[OH]	1911.15	PASSED
JE_NS5_96	[H]		NWLWAYLSREKRPRL	[OH]	1988.37	PASSED
JE_NS5_97	[H]		AYLSREKRPRLCTKE	[OH]	1850.21	PASSED
JE_NS5_98	[H]		REKRPRLCTKEEFIK	[OH]	1933.34	PASSED
JE_NS5_99	[H]		PRLCTKEEFIKKVNS	[OH]	1792.15	PASSED
JE_NS5_100	[H]		TKEEFIKKVNSNAAL	[OH]	1691.96	PASSED
JE_NS5_101	[H]		FIKKVNSNAALGAVF	[OH]	1578.89	PASSED
JE_NS5_102	[H]		VNSNAALGAVFAEQN	[OH]	1504.63	PASSED
JE_NS5_103	[H]		AALGAVFAEQNQWST	[OH]	1592.75	PASSED
JE_NS5_104	[H]		AVFAEQNQWSTAREA	[OH]	1707.84	PASSED
JE_NS5_105	[H]		EQNQWSTAREAVDDP	[OH]	1745.8	PASSED
JE_NS5_106	[H]		WSTAREAVDDPRFWE	[OH]	1865.02	PASSED
JE_NS5_107	[H]		REAVDDPRFWEMVDE	[OH]	1894.07	PASSED
JE_NS5_108	[H]		DDPRFWEMVDEEREN	[OH]	1967.08	PASSED
JE_NS5_109	[H]		FWEMVDEERENHLRG	[OH]	1947.14	PASSED
JE_NS5_110	[H]		VDEERENHLRGECHT	[OH]	1823.94	PASSED
JE_NS5_111	[H]		RENHLRGECHTCIYN	[OH]	1845.08	PASSED
JE_NS5_112	[H]		LRGECHTCIYNMMGK	[OH]	1756.15	PASSED
JE_NS5_113	[H]		CHTCIYNMMGKREKK	[OH]	1842.29	PASSED
JE_NS5_114	[H]		IYNMMGKREKKPGEF	[OH]	1828.21	PASSED
JE_NS5_115	[H]		MGKREKKPGEFGKAK	[OH]	1691.05	PASSED
JE_NS5_116	[H]		EKKPGEFGKAKGSRA	[OH]	1589.83	PASSED
JE_NS5_117	[H]		GEFGKAKGSRAIWFM	[OH]	1685.01	PASSED
JE_NS5_118	[H]		KAKGSRAIWFMWLGA	[OH]	1722.12	PASSED
JE_NS5_119	[H]		SRAIWFMWLGARYLE	[OH]	1899.29	PASSED
JE_NS5_120	[H]		WFMWLGARYLEFEAL	[OH]	1932.31	PASSED
JE_NS5_121	[H]		LGARYLEFEALGFLN	[OH]	1712.99	PASSED
JE_NS5_122	[H]		YLEFEALGFLNEDHW	[OH]	1883.07	PASSED
JE_NS5_123	[H]		EALGFLNEDHWLSRE	[OH]	1815.99	PASSED
JE_NS5_124	[H]		FLNEDHWLSRENSGG	[OH]	1760.87	PASSED
JE_NS5_125	[H]		DHWLSRENSGGGVEG	[OH]	1599.66	PASSED
JE_NS5_126	[H]		SRENSGGGVEGSGVQ	[OH]	1419.44	PASSED
JE_NS5_127	[H]		SGGGVEGSGVQKLGY	[OH]	1394.51	PASSED
JE_NS5_128	[H]		VEGSGVQKLGYILRD	[OH]	1633.88	PASSED
JE_NS5_129	[H]		GVQKLGYILRDIAGK	[OH]	1630.97	PASSED
JE_NS5_130	[H]		LGYILRDIAGKQGGK	[OH]	1588.89	PASSED
JE_NS5_131	[H]		LRDIAGKQGGKMYAD	[OH]	1622.88	PASSED
JE_NS5_132	[H]		AGKQGGKMYADDTAG	[OH]	1469.61	PASSED
JE_NS5_133	[H]		GGKMYADDTAGWDTR	[OH]	1643.78	PASSED
JE_NS5_134	[H]		YADDTAGWDTRITRT	[OH]	1741.88	PASSED
JE_NS5_135	[H]		TAGWDTRITRTDLEN	[OH]	1748.91	PASSED
JE_NS5_136	[H]		DTRITRTDLENEAKV	[OH]	1760.95	PASSED
JE_NS5_137	[H]		TRTDLENEAKVLELL	[OH]	1744	PASSED
JE_NS5_138	[H]		LENEAKVLELLDGEH	[OH]	1708.9	PASSED
JE_NS5_139	[H]		AKVLELLDGEHRMLA	[OH]	1695.03	PASSED
JE_NS5_140	[H]		ELLDGEHRMLARAII	[OH]	1737.08	PASSED
JE_NS5_141	[H]		GEHRMLARAIIELTY	[OH]	1773.12	PASSED
JE_NS5_142	[H]		MLARAIIELTYRHKV	[OH]	1814.25	PASSED
JE_NS5_143	[H]		AIIELTYRHKVVKVM	[OH]	1800.26	PASSED
JE_NS5_144	[H]		LTYRHKVVKVMRPAA	[OH]	1769.21	PASSED
JE_NS5_145	[H]		HKVVKVMRPAAEGKT	[OH]	1651.02	PASSED
JE_NS5_146	[H]		KVMRPAAEGKTVMDV	[OH]	1631.99	PASSED
JE_NS5_147	[H]		PAAEGKTVMDVISRE	[OH]	1602.84	PASSED
JE_NS5_148	[H]		GKTVMDVISREDQRG	[OH]	1690.91	PASSED
JE_NS5_149	[H]		MDVISREDQRGSGQV	[OH]	1676.84	PASSED
JE_NS5_150	[H]		SREDQRGSGQVVTYA	[OH]	1652.76	PASSED
JE_NS5_151	[H]		QRGSGQVVTYALNTF	[OH]	1640.84	PASSED
JE_NS5_152	[H]		GQVVTYALNTFTNIA	[OH]	1611.84	PASSED
JE_NS5_153	[H]		TYALNTFTNIAVQLV	[OH]	1667.95	PASSED
JE_NS5_154	[H]		NTFTNIAVQLVRLME	[OH]	1749.08	PASSED
JE_NS5_155	[H]		NIAVQLVRLMEAEGV	[OH]	1641.96	PASSED
JE_NS5_156	[H]		QLVRLMEAEGVIGPQ	[OH]	1639.94	PASSED
JE_NS5_157	[H]		LMEAEGVIGPQHLEH	[OH]	1659.89	PASSED
JE_NS5_158	[H]		EGVIGPQHLEHLPRK	[OH]	1709.98	PASSED
JE_NS5_159	[H]		GPQHLEHLPRKNKIA	[OH]	1738.05	PASSED
JE_NS5_160	[H]		LEHLPRKNKIAVRTW	[OH]	1861.25	PASSED
JE_NS5_161	[H]		PRKNKIAVRTWLFEN	[OH]	1872.23	PASSED
JE_NS5_162	[H]		KIAVRTWLFENGEER	[OH]	1848.12	PASSED
JE_NS5_163	[H]		RTWLFENGEERVTRM	[OH]	1924.2	PASSED
JE_NS5_164	[H]		FENGEERVTRMAISG	[OH]	1695.89	PASSED
JE_NS5_165	[H]		EERVTRMAISGDDCA	[OH]	1652.84	PASSED
JE_NS5_166	[H]		TRMAISGDDCAVKPL	[OH]	1576.88	PASSED
JE_NS5_167	[H]		ISGDDCAVKPLDDRF	[OH]	1650.85	PASSED
JE_NS5_168	[H]		DCAVKPLDDRFATAL	[OH]	1634.89	PASSED
JE_NS5_169	[H]		KPLDDRFATALHFLN	[OH]	1758.04	PASSED
JE_NS5_170	[H]		DRFATALHFLNAMSK	[OH]	1722.02	PASSED
JE_NS5_171	[H]		TALHFLNAMSKVRKD	[OH]	1731.07	PASSED
JE_NS5_172	[H]		FLNAMSKVRKDIQEW	[OH]	1865.21	PASSED
JE_NS5_173	[H]		MSKVRKDIQEWKPSH	[OH]	1869.2	PASSED
JE_NS5_174	[H]		RKDIQEWKPSHGWHD	[OH]	1919.12	PASSED
JE_NS5_175	[H]		QEWKPSHGWHDWQQV	[OH]	1948.11	PASSED
JE_NS5_176	[H]		PSHGWHDWQQVPFCS	[OH]	1810.99	PASSED
JE_NS5_177	[H]		WHDWQQVPFCSNHFQ	[OH]	1959.16	PASSED
JE_NS5_178	[H]		QQVPFCSNHFQEIVM	[OH]	1807.09	PASSED
JE_NS5_179	[H]		FCSNHFQEIVMKDGR	[OH]	1811.09	PASSED
JE_NS5_180	[H]		HFQEIVMKDGRSIVV	[OH]	1758.08	PASSED
JE_NS5_181	[H]		IVMKDGRSIVVPCRG	[OH]	1630.02	PASSED
JE_NS5_182	[H]		DGRSIVVPCRGQDEL	[OH]	1643.85	PASSED
JE_NS5_183	[H]		IVVPCRGQDELIGRA	[OH]	1625.92	PASSED
JE_NS5_184	[H]		CRGQDELIGRARISP	[OH]	1670.93	PASSED
JE_NS5_185	[H]		DELIGRARISPGAGW	[OH]	1597.82	PASSED
JE_NS5_186	[H]		GRARISPGAGWNVKD	[OH]	1583.79	PASSED
JE_NS5_187	[H]		ISPGAGWNVKDTACL	[OH]	1531.78	PASSED
JE_NS5_188	[H]		AGWNVKDTACLPKAY	[OH]	1636.92	PASSED
JE_NS5_189	[H]		VKDTACLPKAYAQMW	[OH]	1725.09	PASSED
JE_NS5_190	[H]		ACLPKAYAQMWVLLY	[OH]	1770.22	PASSED
JE_NS5_191	[H]		KAYAQMWVLLYFHRR	[OH]	1982.41	PASSED
JE_NS5_192	[H]		QMWVLLYFHRRDLRL	[OH]	2046.5	PASSED
JE_NS5_193	[H]		LLYFHRRDLRLMANA	[OH]	1889.28	PASSED
JE_NS5_194	[H]		HRRDLRLMANAICSA	[OH]	1727.07	PASSED
JE_NS5_195	[H]		LRLMANAICSAVPVD	[OH]	1572.92	PASSED
JE_NS5_196	[H]		ANAICSAVPVDWVPT	[OH]	1542.79	PASSED
JE_NS5_197	[H]		CSAVPVDWVPTGRTS	[OH]	1574.8	PASSED
JE_NS5_198	[H]		PVDWVPTGRTSWSIH	[OH]	1737.97	PASSED
JE_NS5_199	[H]		VPTGRTSWSIHSKGE	[OH]	1641.84	PASSED
JE_NS5_200	[H]		RTSWSIHSKGEWMTT	[OH]	1807.06	PASSED
JE_NS5_201	[H]		SIHSKGEWMTTEDML	[OH]	1765.03	PASSED
JE_NS5_202	[H]		KGEWMTTEDMLQVWN	[OH]	1868.15	PASSED
JE_NS5_203	[H]		MTTEDMLQVWNRVWI	[OH]	1922.29	PASSED
JE_NS5_204	[H]		DMLQVWNRVWIEENE	[OH]	1961.21	PASSED
JE_NS5_205	[H]		VWNRVWIEENEWMMD	[OH]	2037.33	PASSED
JE_NS5_206	[H]		VWIEENEWMMDKTPI	[OH]	1921.25	PASSED
JE_NS5_207	[H]		ENEWMMDKTPITSWT	[OH]	1869.15	PASSED
JE_NS5_208	[H]		MMDKTPITSWTDVPY	[OH]	1785.11	PASSED
JE_NS5_209	[H]		TPITSWTDVPYVGKR	[OH]	1719.99	PASSED
JE_NS5_210	[H]		SWTDVPYVGKREDIW	[OH]	1851.08	PASSED
JE_NS5_211	[H]		VPYVGKREDIWCGSL	[OH]	1722.02	PASSED
JE_NS5_212	[H]		GKREDIWCGSLIGTR	[OH]	1690.97	PASSED
JE_NS5_213	[H]		DIWCGSLIGTRSRAT	[OH]	1635.9	PASSED
JE_NS5_214	[H]		GSLIGTRSRATWAEN	[OH]	1618.81	PASSED
JE_NS5_215	[H]		GTRSRATWAENIYAA	[OH]	1666.85	PASSED
JE_NS5_216	[H]		RATWAENIYAAINQV	[OH]	1719.94	PASSED
JE_NS5_217	[H]		AENIYAAINQVRAVI	[OH]	1644.9	PASSED
JE_NS5_218	[H]		YAAINQVRAVIGKEN	[OH]	1645.89	PASSED
JE_NS5_219	[H]		NQVRAVIGKENYVDY	[OH]	1767.97	PASSED
JE_NS5_220	[H]		AVIGKENYVDYMTSL	[OH]	1702.97	PASSED
JE_NS5_221	[H]		KENYVDYMTSLRRYE	[OH]	1967.22	PASSED
JE_NS5_222	[H]		VDYMTSLRRYEDVLI	[OH]	1873.18	PASSED
JE_NS5_223	[H]		TSLRRYEDVLIQEDR	[OH]	1893.11	PASSED
JE_NS5_224	[H]		RYEDVLIQEDRVI	[OH]	1647.86	PASSED

## Sheet: TBEV C
Tick-borne encephalitis virus (TBEV) - Capsid (C) glycoprotein
					Failed		Peptides
				Total	0		0
Peptide Name	Nterm	Sequence	Cterm	Pass_Fail
TBE_C_1	[H]	VKKAILKGKGGGPPR	[OH]	PASSED
TBE_C_2	[H]	ILKGKGGGPPRRVSK	[OH]	PASSED
TBE_C_3	[H]	KGGGPPRRVSKETAT	[OH]	PASSED
TBE_C_4	[H]	PPRRVSKETATKTRQ	[OH]	PASSED
TBE_C_5	[H]	VSKETATKTRQPRVQ	[OH]	PASSED
TBE_C_6	[H]	TATKTRQPRVQMPNG	[OH]	PASSED
TBE_C_7	[H]	TRQPRVQMPNGLVLM	[OH]	PASSED
TBE_C_8	[H]	RVQMPNGLVLMRMMG	[OH]	PASSED
TBE_C_9	[H]	PNGLVLMRMMGILWH	[OH]	PASSED
TBE_C_10	[H]	VLMRMMGILWHAVAG	[OH]	PASSED
TBE_C_11	[H]	MMGILWHAVAGTARN	[OH]	PASSED
TBE_C_12	[H]	LWHAVAGTARNPVLK	[OH]	PASSED
TBE_C_13	[H]	VAGTARNPVLKAFWN	[OH]	PASSED
TBE_C_14	[H]	ARNPVLKAFWNSVPL	[OH]	PASSED
TBE_C_15	[H]	VLKAFWNSVPLKQAT	[OH]	PASSED
TBE_C_16	[H]	FWNSVPLKQATAALR	[OH]	PASSED
TBE_C_17	[H]	VPLKQATAALRKIKR	[OH]	PASSED
TBE_C_18	[H]	QATAALRKIKRTVSA	[OH]	PASSED
TBE_C_19	[H]	ALRKIKRTVSALMVG	[OH]	PASSED
TBE_C_20	[H]	IKRTVSALMVGLQKR	[OH]	PASSED
TBE_C_21	[H]	VSALMVGLQKRGKRR	[OH]	PASSED

## Sheet: TBEV E
Tick-borne encephalitis virus (TBEV) - Envelope (E) glycoprotein
						Failed		Peptides
					Total	0		0
Peptide Name	Nterm	Sequence	Cterm	MW(daltons)	Pass_Fail
TBE_E_1	[H]	SRCTHLENRDFVTGT	[OH]	1735.93	PASSED
TBE_E_2	[H]	HLENRDFVTGTQGTT	[OH]	1675.81	PASSED
TBE_E_3	[H]	RDFVTGTQGTTRVTL	[OH]	1651.87	PASSED
TBE_E_4	[H]	TGTQGTTRVTLVLEL	[OH]	1588.85	PASSED
TBE_E_5	[H]	GTTRVTLVLELGGCV	[OH]	1517.83	FAILED
TBE_E_6	[H]	VTLVLELGGCVTITA	[OH]	1488.83	PASSED
TBE_E_7	[H]	LELGGCVTITAEGKP	[OH]	1487.76	PASSED
TBE_E_8	[H]	GCVTITAEGKPSMDV	[OH]	1507.77	PASSED
TBE_E_9	[H]	ITAEGKPSMDVWLDA	[OH]	1632.88	PASSED
TBE_E_10	[H]	GKPSMDVWLDAIYQE	[OH]	1752	PASSED
TBE_E_11	[H]	MDVWLDAIYQENPAK	[OH]	1793.05	PASSED
TBE_E_12	[H]	LDAIYQENPAKTREY	[OH]	1811.01	PASSED
TBE_E_13	[H]	YQENPAKTREYCLHA	[OH]	1823.05	PASSED
TBE_E_14	[H]	PAKTREYCLHAKLSD	[OH]	1732.02	PASSED
TBE_E_15	[H]	REYCLHAKLSDTKVA	[OH]	1734.03	PASSED
TBE_E_16	[H]	LHAKLSDTKVAARCP	[OH]	1609.93	PASSED
TBE_E_17	[H]	LSDTKVAARCPTMGP	[OH]	1546.85	PASSED
TBE_E_18	[H]	KVAARCPTMGPATLA	[OH]	1486.84	PASSED
TBE_E_19	[H]	RCPTMGPATLAEEHQ	[OH]	1640.88	PASSED
TBE_E_20	[H]	MGPATLAEEHQGGTV	[OH]	1497.66	PASSED
TBE_E_21	[H]	TLAEEHQGGTVCKRD	[OH]	1643.82	PASSED
TBE_E_22	[H]	EHQGGTVCKRDQSDR	[OH]	1715.84	PASSED
TBE_E_23	[H]	GTVCKRDQSDRGWGN	[OH]	1678.83	PASSED
TBE_E_24	[H]	KRDQSDRGWGNHCGL	[OH]	1728.89	PASSED
TBE_E_25	[H]	SDRGWGNHCGLFGKG	[OH]	1590.77	PASSED
TBE_E_26	[H]	WGNHCGLFGKGSIVA	[OH]	1545.8	PASSED
TBE_E_27	[H]	CGLFGKGSIVACVKA	[OH]	1452.81	PASSED
TBE_E_28	[H]	GKGSIVACVKAACEA	[OH]	1406.7	PASSED
TBE_E_29	[H]	IVACVKAACEAKKKA	[OH]	1532.94	PASSED
TBE_E_30	[H]	VKAACEAKKKATGHV	[OH]	1540.86	PASSED
TBE_E_31	[H]	CEAKKKATGHVYDAN	[OH]	1634.85	PASSED
TBE_E_32	[H]	KKATGHVYDANKIVY	[OH]	1706.98	PASSED
TBE_E_33	[H]	GHVYDANKIVYTVKV	[OH]	1705.99	PASSED
TBE_E_34	[H]	DANKIVYTVKVEPHT	[OH]	1713.97	PASSED
TBE_E_35	[H]	IVYTVKVEPHTGDYV	[OH]	1719.97	PASSED
TBE_E_36	[H]	VKVEPHTGDYVAANE	[OH]	1628.77	PASSED
TBE_E_37	[H]	PHTGDYVAANETHSG	[OH]	1555.6	PASSED
TBE_E_38	[H]	DYVAANETHSGRKTA	[OH]	1619.74	PASSED
TBE_E_39	[H]	ANETHSGRKTASFTI	[OH]	1619.79	PASSED
TBE_E_40	[H]	HSGRKTASFTISSEK	[OH]	1635.83	PASSED
TBE_E_41	[H]	KTASFTISSEKTILT	[OH]	1626.91	PASSED
TBE_E_42	[H]	FTISSEKTILTMGEY	[OH]	1720.01	PASSED
TBE_E_43	[H]	SEKTILTMGEYGDVS	[OH]	1629.83	PASSED
TBE_E_44	[H]	ILTMGEYGDVSLLCR	[OH]	1670.01	PASSED
TBE_E_45	[H]	GEYGDVSLLCRVASG	[OH]	1525.72	PASSED
TBE_E_46	[H]	DVSLLCRVASGVDLA	[OH]	1517.78	PASSED
TBE_E_47	[H]	LCRVASGVDLAQTVI	[OH]	1544.85	PASSED
TBE_E_48	[H]	ASGVDLAQTVILELD	[OH]	1543.75	PASSED
TBE_E_49	[H]	DLAQTVILELDKTVE	[OH]	1686.94	PASSED
TBE_E_50	[H]	TVILELDKTVEHLPT	[OH]	1708.01	PASSED
TBE_E_51	[H]	ELDKTVEHLPTAWQV	[OH]	1766.01	PASSED
TBE_E_52	[H]	TVEHLPTAWQVHRDW	[OH]	1875.11	PASSED
TBE_E_53	[H]	LPTAWQVHRDWFNDL	[OH]	1898.14	PASSED
TBE_E_54	[H]	WQVHRDWFNDLALPW	[OH]	1983.25	PASSED
TBE_E_55	[H]	RDWFNDLALPWKHEG	[OH]	1884.12	PASSED
TBE_E_56	[H]	NDLALPWKHEGAQNW	[OH]	1778.97	PASSED
TBE_E_57	[H]	LPWKHEGAQNWNNAE	[OH]	1793.94	PASSED
TBE_E_58	[H]	HEGAQNWNNAERLVE	[OH]	1766.87	PASSED
TBE_E_59	[H]	QNWNNAERLVEFGAP	[OH]	1744.9	PASSED
TBE_E_60	[H]	NAERLVEFGAPHAVK	[OH]	1637.87	PASSED
TBE_E_61	[H]	LVEFGAPHAVKMDVY	[OH]	1675.98	PASSED
TBE_E_62	[H]	GAPHAVKMDVYNLGD	[OH]	1586.8	PASSED
TBE_E_63	[H]	AVKMDVYNLGDQTGV	[OH]	1609.83	PASSED
TBE_E_64	[H]	DVYNLGDQTGVLLKA	[OH]	1605.82	PASSED
TBE_E_65	[H]	LGDQTGVLLKALAGV	[OH]	1454.74	PASSED
TBE_E_66	[H]	TGVLLKALAGVPVAH	[OH]	1445.78	PASSED
TBE_E_67	[H]	LKALAGVPVAHIEGT	[OH]	1475.77	PASSED
TBE_E_68	[H]	AGVPVAHIEGTKYHL	[OH]	1591.85	PASSED
TBE_E_69	[H]	VAHIEGTKYHLKSGH	[OH]	1676.92	PASSED
TBE_E_70	[H]	EGTKYHLKSGHVTCE	[OH]	1688.91	PASSED
TBE_E_71	[H]	YHLKSGHVTCEVGLE	[OH]	1671.91	PASSED
TBE_E_72	[H]	SGHVTCEVGLEKLKM	[OH]	1630.96	PASSED
TBE_E_73	[H]	TCEVGLEKLKMKGLT	[OH]	1650.06	PASSED
TBE_E_74	[H]	GLEKLKMKGLTYTMC	[OH]	1716.19	PASSED
TBE_E_75	[H]	LKMKGLTYTMCDKTK	[OH]	1761.23	PASSED
TBE_E_76	[H]	GLTYTMCDKTKFTWK	[OH]	1823.21	PASSED
TBE_E_77	[H]	TMCDKTKFTWKRAPT	[OH]	1814.2	PASSED
TBE_E_78	[H]	KTKFTWKRAPTDSGH	[OH]	1760.02	PASSED
TBE_E_79	[H]	TWKRAPTDSGHDTVV	[OH]	1669.84	PASSED
TBE_E_80	[H]	APTDSGHDTVVMEVT	[OH]	1558.7	PASSED
TBE_E_81	[H]	SGHDTVVMEVTFSGT	[OH]	1566.73	PASSED
TBE_E_82	[H]	TVVMEVTFSGTKPCR	[OH]	1654.99	PASSED
TBE_E_83	[H]	EVTFSGTKPCRIPVR	[OH]	1690.02	PASSED
TBE_E_84	[H]	SGTKPCRIPVRAVAH	[OH]	1591.92	PASSED
TBE_E_85	[H]	PCRIPVRAVAHGSPD	[OH]	1574.84	PASSED
TBE_E_86	[H]	PVRAVAHGSPDVNVA	[OH]	1488.67	PASSED
TBE_E_87	[H]	VAHGSPDVNVAMLIT	[OH]	1523.78	PASSED
TBE_E_88	[H]	SPDVNVAMLITPNPT	[OH]	1568.83	PASSED
TBE_E_89	[H]	NVAMLITPNPTIENN	[OH]	1640.9	PASSED
TBE_E_90	[H]	LITPNPTIENNGGGF	[OH]	1543.72	PASSED
TBE_E_91	[H]	NPTIENNGGGFIEMQ	[OH]	1620.78	FAILED
TBE_E_92	[H]	ENNGGGFIEMQLPPG	[OH]	1559.73	PASSED
TBE_E_93	[H]	GGFIEMQLPPGDNII	[OH]	1600.87	PASSED
TBE_E_94	[H]	EMQLPPGDNIIYVGE	[OH]	1674.91	PASSED
TBE_E_95	[H]	PPGDNIIYVGELSHQ	[OH]	1638.82	PASSED
TBE_E_96	[H]	NIIYVGELSHQWFQK	[OH]	1862.14	PASSED
TBE_E_97	[H]	VGELSHQWFQKGSSI	[OH]	1702.91	PASSED
TBE_E_98	[H]	SHQWFQKGSSIGRVF	[OH]	1764	PASSED
TBE_E_99	[H]	FQKGSSIGRVFQKTK	[OH]	1711.02	PASSED
TBE_E_100	[H]	SSIGRVFQKTKKGIE	[OH]	1677.98	PASSED
TBE_E_101	[H]	RVFQKTKKGIERLTV	[OH]	1803.2	PASSED
TBE_E_102	[H]	KTKKGIERLTVIGEH	[OH]	1709.05	PASSED
TBE_E_103	[H]	GIERLTVIGEHAWDF	[OH]	1742.98	PASSED
TBE_E_104	[H]	LTVIGEHAWDFGSAG	[OH]	1559.72	PASSED
TBE_E_105	[H]	GEHAWDFGSAGGFLS	[OH]	1537.63	PASSED
TBE_E_106	[H]	WDFGSAGGFLSSIGK	[OH]	1528.71	PASSED
TBE_E_107	[H]	SAGGFLSSIGKAVHT	[OH]	1431.63	PASSED
TBE_E_108	[H]	FLSSIGKAVHTVLGG	[OH]	1485.76	PASSED
TBE_E_109	[H]	IGKAVHTVLGGAFNS	[OH]	1470.71	PASSED
TBE_E_110	[H]	VHTVLGGAFNSIFGG	[OH]	1475.68	PASSED
TBE_E_111	[H]	LGGAFNSIFGGVGFL	[OH]	1455.69	PASSED
TBE_E_112	[H]	FNSIFGGVGFLPKLL	[OH]	1608.96	PASSED
TBE_E_113	[H]	FGGVGFLPKLLLGVA	[OH]	1487.86	PASSED
TBE_E_114	[H]	GFLPKLLLGVALAWL	[OH]	1611.07	PASSED
TBE_E_115	[H]	KLLLGVALAWLGLNM	[OH]	1612.08	PASSED
TBE_E_116	[H]	GVALAWLGLNMRNPT	[OH]	1612.94	PASSED
TBE_E_117	[H]	AWLGLNMRNPTMSMS	[OH]	1709.08	PASSED
TBE_E_118	[H]	LNMRNPTMSMSFLLA	[OH]	1726.14	PASSED
TBE_E_119	[H]	NPTMSMSFLLAGGLV	[OH]	1537.88	PASSED
TBE_E_120	[H]	SMSFLLAGGLVLAMT	[OH]	1510.9	PASSED
TBE_E_121	[H]	LLAGGLVLAMTLGVG	[OH]	1384.76	PASSED
TBE_E_122	[H]	GLVLAMTLGVGA	[OH]	1101.38	PASSED

## Sheet: TBEV NS5
Tick-borne encephalitis virus (TBEV) - Non-structural protein 5 (NS5) glycoprotein
						Failed		Peptides
					Total	0		223
Peptide Name	Nterm	Sequence	Cterm	MW(daltons)	Pass_Fail
TBEV_NS5_1	[H]	GGSEGDTLGDLWKRR	[OH]	1646.81	PASSED
TBEV_NS5_2	[H]	GDTLGDLWKRRLNNC	[OH]	1761.03	PASSED
TBEV_NS5_3	[H]	GDLWKRRLNNCTREE	[OH]	1890.14	PASSED
TBEV_NS5_4	[H]	KRRLNNCTREEFFVY	[OH]	1975.29	PASSED
TBEV_NS5_5	[H]	NNCTREEFFVYRRTG	[OH]	1892.12	PASSED
TBEV_NS5_6	[H]	REEFFVYRRTGILET	[OH]	1916.2	PASSED
TBEV_NS5_7	[H]	FVYRRTGILETERDK	[OH]	1883.17	PASSED
TBEV_NS5_8	[H]	RTGILETERDKAREL	[OH]	1787.04	PASSED
TBEV_NS5_9	[H]	LETERDKARELLRRG	[OH]	1842.12	PASSED
TBEV_NS5_10	[H]	RDKARELLRRGETNV	[OH]	1813.07	PASSED
TBEV_NS5_11	[H]	RELLRRGETNVGLAV	[OH]	1682.96	PASSED
TBEV_NS5_12	[H]	RRGETNVGLAVSRGT	[OH]	1572.77	PASSED
TBEV_NS5_13	[H]	TNVGLAVSRGTAKLA	[OH]	1457.71	PASSED
TBEV_NS5_14	[H]	LAVSRGTAKLAWLEE	[OH]	1643.93	PASSED
TBEV_NS5_15	[H]	RGTAKLAWLEERGYA	[OH]	1720.98	PASSED
TBEV_NS5_16	[H]	KLAWLEERGYATLKG	[OH]	1735.05	PASSED
TBEV_NS5_17	[H]	LEERGYATLKGEVVD	[OH]	1678.88	PASSED
TBEV_NS5_18	[H]	GYATLKGEVVDLGCG	[OH]	1481.7	PASSED
TBEV_NS5_19	[H]	LKGEVVDLGCGRGGW	[OH]	1545.8	PASSED
TBEV_NS5_20	[H]	VVDLGCGRGGWSYYA	[OH]	1602.81	PASSED
TBEV_NS5_21	[H]	GCGRGGWSYYAASRP	[OH]	1587.77	PASSED
TBEV_NS5_22	[H]	GGWSYYAASRPAVMS	[OH]	1602.82	PASSED
TBEV_NS5_23	[H]	YYAASRPAVMSVRAY	[OH]	1704.99	PASSED
TBEV_NS5_24	[H]	SRPAVMSVRAYTIGG	[OH]	1564.85	PASSED
TBEV_NS5_25	[H]	VMSVRAYTIGGKGHE	[OH]	1604.87	PASSED
TBEV_NS5_26	[H]	RAYTIGGKGHEAPKM	[OH]	1615.9	PASSED
TBEV_NS5_27	[H]	IGGKGHEAPKMVTSL	[OH]	1524.82	PASSED
TBEV_NS5_28	[H]	GHEAPKMVTSLGWNL	[OH]	1639.92	PASSED
TBEV_NS5_29	[H]	PKMVTSLGWNLIKFR	[OH]	1790.23	PASSED
TBEV_NS5_30	[H]	TSLGWNLIKFRSGMD	[OH]	1725.03	PASSED
TBEV_NS5_31	[H]	WNLIKFRSGMDVFSM	[OH]	1831.21	PASSED
TBEV_NS5_32	[H]	KFRSGMDVFSMQPHR	[OH]	1823.15	PASSED
TBEV_NS5_33	[H]	GMDVFSMQPHRADTV	[OH]	1690.93	PASSED
TBEV_NS5_34	[H]	FSMQPHRADTVMCDI	[OH]	1751.06	PASSED
TBEV_NS5_35	[H]	PHRADTVMCDIGESS	[OH]	1617.8	PASSED
TBEV_NS5_36	[H]	DTVMCDIGESSPDAA	[OH]	1510.63	PASSED
TBEV_NS5_37	[H]	CDIGESSPDAAVEGE	[OH]	1478.52	PASSED
TBEV_NS5_38	[H]	ESSPDAAVEGERTRK	[OH]	1631.74	PASSED
TBEV_NS5_39	[H]	DAAVEGERTRKVILL	[OH]	1669.96	PASSED
TBEV_NS5_40	[H]	EGERTRKVILLMEQW	[OH]	1888.25	PASSED
TBEV_NS5_41	[H]	TRKVILLMEQWKNRN	[OH]	1929.35	PASSED
TBEV_NS5_42	[H]	ILLMEQWKNRNPTAA	[OH]	1785.13	PASSED
TBEV_NS5_43	[H]	EQWKNRNPTAACVFK	[OH]	1792.08	PASSED
TBEV_NS5_44	[H]	NRNPTAACVFKVLAP	[OH]	1600.92	PASSED
TBEV_NS5_45	[H]	TAACVFKVLAPYRPE	[OH]	1665.01	PASSED
TBEV_NS5_46	[H]	VFKVLAPYRPEVIEA	[OH]	1731.08	PASSED
TBEV_NS5_47	[H]	LAPYRPEVIEALHRF	[OH]	1811.14	PASSED
TBEV_NS5_48	[H]	RPEVIEALHRFQLQW	[OH]	1922.24	PASSED
TBEV_NS5_49	[H]	IEALHRFQLQWGGGL	[OH]	1725.01	PASSED
TBEV_NS5_50	[H]	HRFQLQWGGGLVRTP	[OH]	1752.04	PASSED
TBEV_NS5_51	[H]	LQWGGGLVRTPFSRN	[OH]	1687.95	PASSED
TBEV_NS5_52	[H]	GGLVRTPFSRNSTHE	[OH]	1657.83	PASSED
TBEV_NS5_53	[H]	RTPFSRNSTHEMYYS	[OH]	1876.08	PASSED
TBEV_NS5_54	[H]	SRNSTHEMYYSTAVT	[OH]	1746.91	PASSED
TBEV_NS5_55	[H]	THEMYYSTAVTGNIV	[OH]	1685.9	PASSED
TBEV_NS5_56	[H]	YYSTAVTGNIVNSVN	[OH]	1601.76	PASSED
TBEV_NS5_57	[H]	AVTGNIVNSVNVQSR	[OH]	1557.74	PASSED
TBEV_NS5_58	[H]	NIVNSVNVQSRKLLA	[OH]	1654.94	PASSED
TBEV_NS5_59	[H]	SVNVQSRKLLARFGD	[OH]	1689.95	PASSED
TBEV_NS5_60	[H]	QSRKLLARFGDQRGP	[OH]	1728.99	PASSED
TBEV_NS5_61	[H]	LLARFGDQRGPTKVP	[OH]	1654.95	PASSED
TBEV_NS5_62	[H]	FGDQRGPTKVPELDL	[OH]	1671.89	PASSED
TBEV_NS5_63	[H]	RGPTKVPELDLGVGT	[OH]	1538.78	PASSED
TBEV_NS5_64	[H]	KVPELDLGVGTRCVV	[OH]	1584.91	PASSED
TBEV_NS5_65	[H]	LDLGVGTRCVVLAED	[OH]	1559.82	PASSED
TBEV_NS5_66	[H]	VGTRCVVLAEDKVKE	[OH]	1645.95	PASSED
TBEV_NS5_67	[H]	CVVLAEDKVKEQDVQ	[OH]	1702.94	PASSED
TBEV_NS5_68	[H]	AEDKVKEQDVQERIR	[OH]	1843.04	PASSED
TBEV_NS5_69	[H]	VKEQDVQERIRALRE	[OH]	1869.12	PASSED
TBEV_NS5_70	[H]	DVQERIRALREQYSE	[OH]	1892.08	PASSED
TBEV_NS5_71	[H]	RIRALREQYSETWHM	[OH]	1976.28	PASSED
TBEV_NS5_72	[H]	LREQYSETWHMDEEH	[OH]	1990.13	PASSED
TBEV_NS5_73	[H]	YSETWHMDEEHPYRT	[OH]	1981.13	PASSED
TBEV_NS5_74	[H]	WHMDEEHPYRTWQYW	[OH]	2164.39	PASSED
TBEV_NS5_75	[H]	EEHPYRTWQYWGSYR	[OH]	2058.24	PASSED
TBEV_NS5_76	[H]	YRTWQYWGSYRTAPT	[OH]	1936.17	PASSED
TBEV_NS5_77	[H]	QYWGSYRTAPTGSAA	[OH]	1615.76	PASSED
TBEV_NS5_78	[H]	SYRTAPTGSAASLIN	[OH]	1508.68	PASSED
TBEV_NS5_79	[H]	APTGSAASLINGVVK	[OH]	1384.61	PASSED
TBEV_NS5_80	[H]	SAASLINGVVKLLSW	[OH]	1557.87	PASSED
TBEV_NS5_81	[H]	LINGVVKLLSWPWNA	[OH]	1710.08	PASSED
TBEV_NS5_82	[H]	VVKLLSWPWNAREDV	[OH]	1812.12	PASSED
TBEV_NS5_83	[H]	LSWPWNAREDVVRMA	[OH]	1830.12	PASSED
TBEV_NS5_84	[H]	WNAREDVVRMAMTDT	[OH]	1795.05	PASSED
TBEV_NS5_85	[H]	EDVVRMAMTDTTAFG	[OH]	1643.88	PASSED
TBEV_NS5_86	[H]	RMAMTDTTAFGQQRV	[OH]	1712.99	PASSED
TBEV_NS5_87	[H]	TDTTAFGQQRVFKDK	[OH]	1741.94	PASSED
TBEV_NS5_88	[H]	AFGQQRVFKDKVDTK	[OH]	1767.03	PASSED
TBEV_NS5_89	[H]	QRVFKDKVDTKAQEP	[OH]	1789.03	PASSED
TBEV_NS5_90	[H]	KDKVDTKAQEPQPGT	[OH]	1641.82	PASSED
TBEV_NS5_91	[H]	DTKAQEPQPGTRVIM	[OH]	1670.93	PASSED
TBEV_NS5_92	[H]	QEPQPGTRVIMRAVN	[OH]	1695.98	PASSED
TBEV_NS5_93	[H]	PGTRVIMRAVNDWIL	[OH]	1741.11	PASSED
TBEV_NS5_94	[H]	VIMRAVNDWILERLA	[OH]	1799.19	PASSED
TBEV_NS5_95	[H]	AVNDWILERLAQKSK	[OH]	1771.07	PASSED
TBEV_NS5_96	[H]	WILERLAQKSKPRMC	[OH]	1859.32	PASSED
TBEV_NS5_97	[H]	RLAQKSKPRMCSREE	[OH]	1819.16	PASSED
TBEV_NS5_98	[H]	KSKPRMCSREEFIAK	[OH]	1810.2	PASSED
TBEV_NS5_99	[H]	RMCSREEFIAKVKSN	[OH]	1798.14	PASSED
TBEV_NS5_100	[H]	REEFIAKVKSNAALG	[OH]	1632.9	PASSED
TBEV_NS5_101	[H]	IAKVKSNAALGAWSD	[OH]	1530.76	PASSED
TBEV_NS5_102	[H]	KSNAALGAWSDEQNR	[OH]	1646.76	PASSED
TBEV_NS5_103	[H]	ALGAWSDEQNRWASA	[OH]	1661.78	PASSED
TBEV_NS5_104	[H]	WSDEQNRWASAREAV	[OH]	1804.92	PASSED
TBEV_NS5_105	[H]	QNRWASAREAVEDPA	[OH]	1699.82	PASSED
TBEV_NS5_106	[H]	ASAREAVEDPAFWRL	[OH]	1717.92	PASSED
TBEV_NS5_107	[H]	EAVEDPAFWRLVDEE	[OH]	1804.95	PASSED
TBEV_NS5_108	[H]	DPAFWRLVDEERERH	[OH]	1955.14	PASSED
TBEV_NS5_109	[H]	WRLVDEERERHLMGR	[OH]	1982.28	PASSED
TBEV_NS5_110	[H]	DEERERHLMGRCAHC	[OH]	1842.09	PASSED
TBEV_NS5_111	[H]	ERHLMGRCAHCVYNM	[OH]	1820.19	PASSED
TBEV_NS5_112	[H]	MGRCAHCVYNMMGKR	[OH]	1757.2	PASSED
TBEV_NS5_113	[H]	AHCVYNMMGKREKKL	[OH]	1808.24	PASSED
TBEV_NS5_114	[H]	YNMMGKREKKLGEFG	[OH]	1788.14	PASSED
TBEV_NS5_115	[H]	GKREKKLGEFGVAKG	[OH]	1603.9	PASSED
TBEV_NS5_116	[H]	KKLGEFGVAKGSRAI	[OH]	1560.88	PASSED
TBEV_NS5_117	[H]	EFGVAKGSRAIWYMW	[OH]	1801.13	PASSED
TBEV_NS5_118	[H]	AKGSRAIWYMWLGSR	[OH]	1782.14	PASSED
TBEV_NS5_119	[H]	RAIWYMWLGSRFLEF	[OH]	1975.38	PASSED
TBEV_NS5_120	[H]	YMWLGSRFLEFEALG	[OH]	1819.14	PASSED
TBEV_NS5_121	[H]	GSRFLEFEALGFLNE	[OH]	1728.94	PASSED
TBEV_NS5_122	[H]	LEFEALGFLNEDHWA	[OH]	1790.97	PASSED
TBEV_NS5_123	[H]	ALGFLNEDHWASRES	[OH]	1731.87	PASSED
TBEV_NS5_124	[H]	LNEDHWASRESSGAG	[OH]	1615.66	PASSED
TBEV_NS5_125	[H]	HWASRESSGAGVEGI	[OH]	1542.65	PASSED
TBEV_NS5_126	[H]	RESSGAGVEGISLNY	[OH]	1538.65	PASSED
TBEV_NS5_127	[H]	GAGVEGISLNYLGWH	[OH]	1572.76	PASSED
TBEV_NS5_128	[H]	EGISLNYLGWHLKKL	[OH]	1771.12	PASSED
TBEV_NS5_129	[H]	LNYLGWHLKKLSTLN	[OH]	1800.17	PASSED
TBEV_NS5_130	[H]	GWHLKKLSTLNGGLF	[OH]	1671.01	PASSED
TBEV_NS5_131	[H]	KKLSTLNGGLFYADD	[OH]	1641.87	PASSED
TBEV_NS5_132	[H]	TLNGGLFYADDTAGW	[OH]	1600.74	PASSED
TBEV_NS5_133	[H]	GLFYADDTAGWDTKV	[OH]	1658.81	PASSED
TBEV_NS5_134	[H]	ADDTAGWDTKVTNAD	[OH]	1579.62	PASSED
TBEV_NS5_135	[H]	AGWDTKVTNADLEDE	[OH]	1663.74	PASSED
TBEV_NS5_136	[H]	TKVTNADLEDEEQIL	[OH]	1717.87	PASSED
TBEV_NS5_137	[H]	NADLEDEEQILRYME	[OH]	1868.03	PASSED
TBEV_NS5_138	[H]	EDEEQILRYMEGEHK	[OH]	1906.08	PASSED
TBEV_NS5_139	[H]	QILRYMEGEHKQLAT	[OH]	1817.12	PASSED
TBEV_NS5_140	[H]	YMEGEHKQLATTIMQ	[OH]	1780.08	PASSED
TBEV_NS5_141	[H]	EHKQLATTIMQKAYH	[OH]	1799.11	PASSED
TBEV_NS5_142	[H]	LATTIMQKAYHAKVV	[OH]	1674.06	PASSED
TBEV_NS5_143	[H]	IMQKAYHAKVVKVAR	[OH]	1742.17	PASSED
TBEV_NS5_144	[H]	AYHAKVVKVARPSRD	[OH]	1696.99	PASSED
TBEV_NS5_145	[H]	KVVKVARPSRDGGCI	[OH]	1584.92	PASSED
TBEV_NS5_146	[H]	VARPSRDGGCIMDVI	[OH]	1588.88	PASSED
TBEV_NS5_147	[H]	SRDGGCIMDVITRRD	[OH]	1693.95	PASSED
TBEV_NS5_148	[H]	GCIMDVITRRDQRGS	[OH]	1706.99	PASSED
TBEV_NS5_149	[H]	DVITRRDQRGSGQVV	[OH]	1685.87	PASSED
TBEV_NS5_150	[H]	RRDQRGSGQVVTYAL	[OH]	1705.91	PASSED
TBEV_NS5_151	[H]	RGSGQVVTYALNTLT	[OH]	1579.8	PASSED
TBEV_NS5_152	[H]	QVVTYALNTLTNIKV	[OH]	1677	PASSED
TBEV_NS5_153	[H]	YALNTLTNIKVQLIR	[OH]	1760.14	PASSED
TBEV_NS5_154	[H]	TLTNIKVQLIRMMEG	[OH]	1747.18	PASSED
TBEV_NS5_155	[H]	IKVQLIRMMEGEGVI	[OH]	1716.15	PASSED
TBEV_NS5_156	[H]	LIRMMEGEGVIEAAD	[OH]	1633.92	PASSED
TBEV_NS5_157	[H]	MEGEGVIEAADAHNP	[OH]	1539.65	PASSED
TBEV_NS5_158	[H]	GVIEAADAHNPRLLR	[OH]	1631.87	PASSED
TBEV_NS5_159	[H]	AADAHNPRLLRVERW	[OH]	1804.07	PASSED
TBEV_NS5_160	[H]	HNPRLLRVERWLKEH	[OH]	1983.34	PASSED
TBEV_NS5_161	[H]	LLRVERWLKEHGEER	[OH]	1950.26	PASSED
TBEV_NS5_162	[H]	ERWLKEHGEERLGRM	[OH]	1926.21	PASSED
TBEV_NS5_163	[H]	KEHGEERLGRMLVSG	[OH]	1697.95	PASSED
TBEV_NS5_164	[H]	EERLGRMLVSGDDCV	[OH]	1678.92	PASSED
TBEV_NS5_165	[H]	GRMLVSGDDCVVRPL	[OH]	1616.93	PASSED
TBEV_NS5_166	[H]	VSGDDCVVRPLDDRF	[OH]	1692.88	PASSED
TBEV_NS5_167	[H]	DCVVRPLDDRFGKAL	[OH]	1704	PASSED
TBEV_NS5_168	[H]	RPLDDRFGKALYFLN	[OH]	1825.13	PASSED
TBEV_NS5_169	[H]	DRFGKALYFLNDMAK	[OH]	1789.11	PASSED
TBEV_NS5_170	[H]	KALYFLNDMAKTRKD	[OH]	1814.16	PASSED
TBEV_NS5_171	[H]	FLNDMAKTRKDIGEW	[OH]	1824.12	PASSED
TBEV_NS5_172	[H]	MAKTRKDIGEWEHSA	[OH]	1759	PASSED
TBEV_NS5_173	[H]	RKDIGEWEHSAGFSS	[OH]	1705.83	PASSED
TBEV_NS5_174	[H]	GEWEHSAGFSSWEEV	[OH]	1736.8	PASSED
TBEV_NS5_175	[H]	HSAGFSSWEEVPFCS	[OH]	1669.81	PASSED
TBEV_NS5_176	[H]	FSSWEEVPFCSHHFH	[OH]	1876.07	PASSED
TBEV_NS5_177	[H]	EEVPFCSHHFHELVM	[OH]	1841.11	PASSED
TBEV_NS5_178	[H]	FCSHHFHELVMKDGR	[OH]	1843.14	PASSED
TBEV_NS5_179	[H]	HFHELVMKDGRTLVV	[OH]	1781.12	PASSED
TBEV_NS5_180	[H]	LVMKDGRTLVVPCRD	[OH]	1702.09	PASSED
TBEV_NS5_181	[H]	DGRTLVVPCRDQDEL	[OH]	1715.92	PASSED
TBEV_NS5_182	[H]	LVVPCRDQDELVGRA	[OH]	1669.93	PASSED
TBEV_NS5_183	[H]	CRDQDELVGRARISP	[OH]	1714.94	PASSED
TBEV_NS5_184	[H]	DELVGRARISPGCGW	[OH]	1615.86	PASSED
TBEV_NS5_185	[H]	GRARISPGCGWSVRE	[OH]	1630.88	PASSED
TBEV_NS5_186	[H]	ISPGCGWSVRETACL	[OH]	1578.86	PASSED
TBEV_NS5_187	[H]	CGWSVRETACLSKAY	[OH]	1673.96	PASSED
TBEV_NS5_188	[H]	VRETACLSKAYGQMW	[OH]	1743.07	PASSED
TBEV_NS5_189	[H]	ACLSKAYGQMWLLSY	[OH]	1734.1	PASSED
TBEV_NS5_190	[H]	KAYGQMWLLSYFHRR	[OH]	1956.34	PASSED
TBEV_NS5_191	[H]	QMWLLSYFHRRDLRT	[OH]	2022.4	PASSED
TBEV_NS5_192	[H]	LSYFHRRDLRTLGLA	[OH]	1818.14	PASSED
TBEV_NS5_193	[H]	HRRDLRTLGLAINSA	[OH]	1692.97	PASSED
TBEV_NS5_194	[H]	LRTLGLAINSAVPAD	[OH]	1510.78	PASSED
TBEV_NS5_195	[H]	GLAINSAVPADWVPT	[OH]	1510.73	PASSED
TBEV_NS5_196	[H]	NSAVPADWVPTGRTT	[OH]	1571.74	PASSED
TBEV_NS5_197	[H]	PADWVPTGRTTWSIH	[OH]	1723.95	PASSED
TBEV_NS5_198	[H]	VPTGRTTWSIHASGA	[OH]	1540.73	PASSED
TBEV_NS5_199	[H]	RTTWSIHASGAWMTT	[OH]	1705.96	PASSED
TBEV_NS5_200	[H]	SIHASGAWMTTEDML	[OH]	1649.89	PASSED
TBEV_NS5_201	[H]	SGAWMTTEDMLDVWN	[OH]	1755.98	PASSED
TBEV_NS5_202	[H]	MTTEDMLDVWNRVWI	[OH]	1909.25	PASSED
TBEV_NS5_203	[H]	DMLDVWNRVWILDNP	[OH]	1886.19	PASSED
TBEV_NS5_204	[H]	VWNRVWILDNPFMQN	[OH]	1932.26	PASSED
TBEV_NS5_205	[H]	VWILDNPFMQNKERV	[OH]	1889.23	PASSED
TBEV_NS5_206	[H]	DNPFMQNKERVMEWR	[OH]	1980.28	PASSED
TBEV_NS5_207	[H]	MQNKERVMEWRDVPY	[OH]	1981.31	PASSED
TBEV_NS5_208	[H]	ERVMEWRDVPYLPKA	[OH]	1889.23	PASSED
TBEV_NS5_209	[H]	EWRDVPYLPKAQDML	[OH]	1861.17	PASSED
TBEV_NS5_210	[H]	VPYLPKAQDMLCSSL	[OH]	1665.03	PASSED
TBEV_NS5_211	[H]	PKAQDMLCSSLVGRR	[OH]	1661	PASSED
TBEV_NS5_212	[H]	DMLCSSLVGRRERAE	[OH]	1722	PASSED
TBEV_NS5_213	[H]	SSLVGRRERAEWAKN	[OH]	1758.98	PASSED
TBEV_NS5_214	[H]	GRRERAEWAKNIWGA	[OH]	1800.04	PASSED
TBEV_NS5_215	[H]	RAEWAKNIWGAVEKV	[OH]	1757.05	PASSED
TBEV_NS5_216	[H]	AKNIWGAVEKVRKMI	[OH]	1743.17	PASSED
TBEV_NS5_217	[H]	WGAVEKVRKMIGPEK	[OH]	1728.11	PASSED
TBEV_NS5_218	[H]	EKVRKMIGPEKFKDY	[OH]	1868.25	PASSED
TBEV_NS5_219	[H]	KMIGPEKFKDYLSCM	[OH]	1790.22	PASSED
TBEV_NS5_220	[H]	PEKFKDYLSCMDRHD	[OH]	1884.14	PASSED
TBEV_NS5_221	[H]	KDYLSCMDRHDLHWE	[OH]	1948.2	PASSED
TBEV_NS5_222	[H]	SCMDRHDLHWELRLE	[OH]	1940.22	PASSED
TBEV_NS5_223	[H]	RHDLHWELRLESSII	[OH]	1904.19	PASSED

## Sheet: YFV C
Yellow fever virus (YFV) - Capsid (C) glycoprotein
							Failed		Peptides
						Total	2		23
Peptide Name	Nterm		Sequence	Cterm	MW(daltons)	Pass_Fail
YF_C_1	[H]		MSGRKAQGKTLGVNM	[OH]	1577.91	PASSED
YF_C_2	[H]		KAQGKTLGVNMVRRG	[OH]	1614.95	PASSED
YF_C_3	[H]		KTLGVNMVRRGVRSL	[OH]	1686.07	PASSED
YF_C_4	[H]		VNMVRRGVRSLSNKI	[OH]	1729.1	PASSED
YF_C_5	[H]		RRGVRSLSNKIKQKT	[OH]	1771.12	PASSED
YF_C_6	[H]		RSLSNKIKQKTKQIG	[OH]	1729.08	PASSED
YF_C_7	[H]		NKIKQKTKQIGNRPG	[OH]	1710.03	PASSED
YF_C_8	[H]		QKTKQIGNRPGPSRG	[OH]	1623.86	PASSED
YF_C_9	[H]		QIGNRPGPSRGVQGF	[OH]	1569.76	PASSED
YF_C_10	[H]		RPGPSRGVQGFIFFF	[OH]	1712.01	PASSED
YF_C_11	[H]		SRGVQGFIFFFLFNI	[OH]	1792.13	FAILED
YF_C_12	[H]		QGFIFFFLFNILTGK	[OH]	1792.18	FAILED
YF_C_13	[H]		FFFLFNILTGKKITA	[OH]	1760.18	PASSED
YF_C_14	[H]		FNILTGKKITAHLKR	[OH]	1740.15	PASSED
YF_C_15	[H]		TGKKITAHLKRLWKM	[OH]	1811.3	PASSED
YF_C_16	[H]		ITAHLKRLWKMLDPR	[OH]	1878.35	PASSED
YF_C_17	[H]		LKRLWKMLDPRQGLA	[OH]	1825.28	PASSED
YF_C_18	[H]		WKMLDPRQGLAVLRK	[OH]	1811.25	PASSED
YF_C_19	[H]		DPRQGLAVLRKVKRV	[OH]	1735.12	PASSED
YF_C_20	[H]		GLAVLRKVKRVVASL	[OH]	1609.04	PASSED
YF_C_21	[H]		LRKVKRVVASLMRGL	[OH]	1726.22	PASSED
YF_C_22	[H]		KRVVASLMRGLSSRK	[OH]	1688.09	PASSED
YF_C_23	[H]		ASLMRGLSSRKRR	[OH]	1517.85	PASSED

## Sheet: YFV E
Yellow fever virus (YFV) - Envelope (E) glycoprotein
							Failed		Peptides
						Total	1		121
Peptide Name	Nterm		Sequence	Cterm	MW(daltons)	Pass_Fail
YF_E_1	[H]		AHCIGITDRDFIEGV	[OH]	1645.88	PASSED
YF_E_2	[H]		GITDRDFIEGVHGGT	[OH]	1573.7	PASSED
YF_E_3	[H]		RDFIEGVHGGTWVSA	[OH]	1630.8	PASSED
YF_E_4	[H]		EGVHGGTWVSATLEQ	[OH]	1570.7	PASSED
YF_E_5	[H]		GGTWVSATLEQDKCV	[OH]	1593.8	PASSED
YF_E_6	[H]		VSATLEQDKCVTVMA	[OH]	1594.88	PASSED
YF_E_7	[H]		LEQDKCVTVMAPDKP	[OH]	1673.98	PASSED
YF_E_8	[H]		KCVTVMAPDKPSLDI	[OH]	1616.98	PASSED
YF_E_9	[H]		VMAPDKPSLDISLET	[OH]	1615.88	PASSED
YF_E_10	[H]		DKPSLDISLETVAID	[OH]	1615.82	PASSED
YF_E_11	[H]		LDISLETVAIDRPAE	[OH]	1641.86	PASSED
YF_E_12	[H]		LETVAIDRPAEVRKV	[OH]	1695.99	PASSED
YF_E_13	[H]		AIDRPAEVRKVCYNA	[OH]	1704.99	PASSED
YF_E_14	[H]		PAEVRKVCYNAVLTH	[OH]	1700.01	PASSED
YF_E_15	[H]		RKVCYNAVLTHVKIN	[OH]	1758.14	PASSED
YF_E_16	[H]		YNAVLTHVKINDKCP	[OH]	1715.03	PASSED
YF_E_17	[H]		LTHVKINDKCPSTGE	[OH]	1641.89	PASSED
YF_E_18	[H]		KINDKCPSTGEAHLA	[OH]	1583.81	PASSED
YF_E_19	[H]		KCPSTGEAHLAEENE	[OH]	1614.73	PASSED
YF_E_20	[H]		TGEAHLAEENEGDNA	[OH]	1556.54	PASSED
YF_E_21	[H]		HLAEENEGDNACKRT	[OH]	1686.8	PASSED
YF_E_22	[H]		ENEGDNACKRTYSDR	[OH]	1757.84	PASSED
YF_E_23	[H]		DNACKRTYSDRGWGN	[OH]	1742.88	PASSED
YF_E_24	[H]		KRTYSDRGWGNGCGL	[OH]	1669.87	PASSED
YF_E_25	[H]		SDRGWGNGCGLFGKG	[OH]	1510.67	PASSED
YF_E_26	[H]		WGNGCGLFGKGSIVA	[OH]	1465.71	PASSED
YF_E_27	[H]		CGLFGKGSIVACAKF	[OH]	1500.86	PASSED
YF_E_28	[H]		GKGSIVACAKFTCAK	[OH]	1483.84	PASSED
YF_E_29	[H]		IVACAKFTCAKSMSL	[OH]	1572.99	PASSED
YF_E_30	[H]		AKFTCAKSMSLFEVD	[OH]	1676.99	PASSED
YF_E_31	[H]		CAKSMSLFEVDQTKI	[OH]	1700.03	PASSED
YF_E_32	[H]		MSLFEVDQTKIQYVI	[OH]	1814.15	PASSED
YF_E_33	[H]		EVDQTKIQYVIRAQL	[OH]	1804.09	PASSED
YF_E_34	[H]		TKIQYVIRAQLHVGA	[OH]	1697.03	PASSED
YF_E_35	[H]		YVIRAQLHVGAKQEN	[OH]	1725.98	PASSED
YF_E_36	[H]		AQLHVGAKQENWNTD	[OH]	1710.84	PASSED
YF_E_37	[H]		VGAKQENWNTDIKTL	[OH]	1716.94	PASSED
YF_E_38	[H]		QENWNTDIKTLKFDA	[OH]	1823.02	PASSED
YF_E_39	[H]		NTDIKTLKFDALSGS	[OH]	1609.83	PASSED
YF_E_40	[H]		KTLKFDALSGSQEVE	[OH]	1651.85	PASSED
YF_E_41	[H]		FDALSGSQEVEFIGY	[OH]	1661.8	PASSED
YF_E_42	[H]		SGSQEVEFIGYGKAT	[OH]	1572.71	PASSED
YF_E_43	[H]		EVEFIGYGKATLECQ	[OH]	1686.92	PASSED
YF_E_44	[H]		IGYGKATLECQVQTA	[OH]	1581.83	PASSED
YF_E_45	[H]		KATLECQVQTAVDFG	[OH]	1609.83	PASSED
YF_E_46	[H]		ECQVQTAVDFGNSYI	[OH]	1673.84	PASSED
YF_E_47	[H]		QTAVDFGNSYIAEME	[OH]	1674.82	PASSED
YF_E_48	[H]		DFGNSYIAEMETESW	[OH]	1778.9	PASSED
YF_E_49	[H]		SYIAEMETESWIVDR	[OH]	1829.05	PASSED
YF_E_50	[H]		EMETESWIVDRQWAQ	[OH]	1908.11	PASSED
YF_E_51	[H]		ESWIVDRQWAQDLTL	[OH]	1860.09	PASSED
YF_E_52	[H]		VDRQWAQDLTLPWQS	[OH]	1843.06	PASSED
YF_E_53	[H]		WAQDLTLPWQSGSGG	[OH]	1602.75	PASSED
YF_E_54	[H]		LTLPWQSGSGGVWRE	[OH]	1672.89	PASSED
YF_E_55	[H]		WQSGSGGVWREMHHL	[OH]	1766.98	PASSED
YF_E_56	[H]		SGGVWREMHHLVEFE	[OH]	1813.04	PASSED
YF_E_57	[H]		WREMHHLVEFEPPHA	[OH]	1915.19	PASSED
YF_E_58	[H]		HHLVEFEPPHAATIR	[OH]	1754	PASSED
YF_E_59	[H]		EFEPPHAATIRVLAL	[OH]	1663.96	PASSED
YF_E_60	[H]		PHAATIRVLALGNQE	[OH]	1589.83	PASSED
YF_E_61	[H]		TIRVLALGNQEGSLK	[OH]	1598.88	PASSED
YF_E_62	[H]		LALGNQEGSLKTALT	[OH]	1515.75	PASSED
YF_E_63	[H]		NQEGSLKTALTGAMR	[OH]	1576.82	PASSED
YF_E_64	[H]		SLKTALTGAMRVTKD	[OH]	1591.92	PASSED
YF_E_65	[H]		ALTGAMRVTKDTNDN	[OH]	1606.8	PASSED
YF_E_66	[H]		AMRVTKDTNDNNLYK	[OH]	1783.02	PASSED
YF_E_67	[H]		TKDTNDNNLYKLHGG	[OH]	1689.83	PASSED
YF_E_68	[H]		NDNNLYKLHGGHVSC	[OH]	1670.84	PASSED
YF_E_69	[H]		LYKLHGGHVSCRVKL	[OH]	1710.1	PASSED
YF_E_70	[H]		HGGHVSCRVKLSALT	[OH]	1564.85	PASSED
YF_E_71	[H]		VSCRVKLSALTLKGT	[OH]	1575.96	PASSED
YF_E_72	[H]		VKLSALTLKGTSYKI	[OH]	1622.01	PASSED
YF_E_73	[H]		ALTLKGTSYKICTDK	[OH]	1641.98	PASSED
YF_E_74	[H]		KGTSYKICTDKMFFV	[OH]	1768.16	PASSED
YF_E_75	[H]		YKICTDKMFFVKNPT	[OH]	1835.25	PASSED
YF_E_76	[H]		TDKMFFVKNPTDTGH	[OH]	1737.98	PASSED
YF_E_77	[H]		FFVKNPTDTGHGTVV	[OH]	1618.83	PASSED
YF_E_78	[H]		NPTDTGHGTVVMQVK	[OH]	1583.8	PASSED
YF_E_79	[H]		TGHGTVVMQVKVSKG	[OH]	1527.82	PASSED
YF_E_80	[H]		TVVMQVKVSKGAPCR	[OH]	1602.99	PASSED
YF_E_81	[H]		QVKVSKGAPCRIPVI	[OH]	1594.99	PASSED
YF_E_82	[H]		SKGAPCRIPVIVADD	[OH]	1540.82	PASSED
YF_E_83	[H]		PCRIPVIVADDLTAA	[OH]	1553.86	PASSED
YF_E_84	[H]		PVIVADDLTAAINKG	[OH]	1496.74	PASSED
YF_E_85	[H]		ADDLTAAINKGILVT	[OH]	1514.76	PASSED
YF_E_86	[H]		TAAINKGILVTVNPI	[OH]	1523.86	PASSED
YF_E_87	[H]		NKGILVTVNPIASTN	[OH]	1540.8	PASSED
YF_E_88	[H]		LVTVNPIASTNDDEV	[OH]	1586.73	PASSED
YF_E_89	[H]		NPIASTNDDEVLIEV	[OH]	1628.77	PASSED
YF_E_90	[H]		STNDDEVLIEVNPPF	[OH]	1688.83	PASSED
YF_E_91	[H]		DEVLIEVNPPFGDSY	[OH]	1693.84	PASSED
YF_E_92	[H]		IEVNPPFGDSYIIVG	[OH]	1619.85	PASSED
YF_E_93	[H]		PPFGDSYIIVGRGDS	[OH]	1579.75	PASSED
YF_E_94	[H]		DSYIIVGRGDSRLTY	[OH]	1714.92	PASSED
YF_E_95	[H]		IVGRGDSRLTYQWHK	[OH]	1816.08	PASSED
YF_E_96	[H]		GDSRLTYQWHKEGSS	[OH]	1750.88	PASSED
YF_E_97	[H]		LTYQWHKEGSSIGKL	[OH]	1747.02	PASSED
YF_E_98	[H]		WHKEGSSIGKLFTQT	[OH]	1718.96	PASSED
YF_E_99	[H]		GSSIGKLFTQTMKGV	[OH]	1553.86	PASSED
YF_E_100	[H]		GKLFTQTMKGVERLA	[OH]	1679.04	PASSED
YF_E_101	[H]		TQTMKGVERLAVMGD	[OH]	1635.94	PASSED
YF_E_102	[H]		KGVERLAVMGDTAWD	[OH]	1647.89	PASSED
YF_E_103	[H]		RLAVMGDTAWDFSSA	[OH]	1626.83	PASSED
YF_E_104	[H]		MGDTAWDFSSAGGFF	[OH]	1595.73	PASSED
YF_E_105	[H]		AWDFSSAGGFFTSVG	[OH]	1535.66	PASSED
YF_E_106	[H]		SSAGGFFTSVGKGIH	[OH]	1451.62	PASSED
YF_E_107	[H]		GFFTSVGKGIHTVFG	[OH]	1553.8	PASSED
YF_E_108	[H]		SVGKGIHTVFGSAFQ	[OH]	1534.75	PASSED
YF_E_109	[H]		GIHTVFGSAFQGLFG	[OH]	1537.76	PASSED
YF_E_110	[H]		VFGSAFQGLFGGLNW	[OH]	1599.83	PASSED
YF_E_111	[H]		AFQGLFGGLNWITKV	[OH]	1650.96	PASSED
YF_E_112	[H]		LFGGLNWITKVIMGA	[OH]	1620.02	PASSED
YF_E_113	[H]		LNWITKVIMGAVLIW	[OH]	1757.24	FAILED
YF_E_114	[H]		TKVIMGAVLIWVGIN	[OH]	1614.05	PASSED
YF_E_115	[H]		MGAVLIWVGINTRNM	[OH]	1675.07	PASSED
YF_E_116	[H]		LIWVGINTRNMTMSM	[OH]	1767.2	PASSED
YF_E_117	[H]		GINTRNMTMSMSMIL	[OH]	1700.13	PASSED
YF_E_118	[H]		RNMTMSMSMILVGVI	[OH]	1683.17	PASSED
YF_E_119	[H]		MSMSMILVGVIMMFL	[OH]	1703.3	PASSED
YF_E_120	[H]		MILVGVIMMFLSLGV	[OH]	1623.17	PASSED
YF_E_121	[H]		GVIMMFLSLGVGA	[OH]	1294.65	PASSED

## Sheet: YFV NS5
Yellow fever virus (YFV) - Non-structural protein 5 (NS5) glycoprotein
							Failed		Peptides
						Total	2		224
Peptide Name	Nterm		Sequence	Cterm	MW(daltons)	Pass_Fail
YF_NS5_1	[H]		GSANGKTLGEVWKRE	[OH]	1631.83	PASSED
YF_NS5_2	[H]		GKTLGEVWKRELNLL	[OH]	1756.11	PASSED
YF_NS5_3	[H]		GEVWKRELNLLDKRQ	[OH]	1884.19	PASSED
YF_NS5_4	[H]		KRELNLLDKRQFELY	[OH]	1965.31	PASSED
YF_NS5_5	[H]		NLLDKRQFELYKRTD	[OH]	1939.23	PASSED
YF_NS5_6	[H]		KRQFELYKRTDIVEV	[OH]	1924.25	PASSED
YF_NS5_7	[H]		ELYKRTDIVEVDRDT	[OH]	1852.06	PASSED
YF_NS5_8	[H]		RTDIVEVDRDTARRH	[OH]	1839.03	PASSED
YF_NS5_9	[H]		VEVDRDTARRHLAEG	[OH]	1723.88	PASSED
YF_NS5_10	[H]		RDTARRHLAEGKVDT	[OH]	1724.92	PASSED
YF_NS5_11	[H]		RRHLAEGKVDTGVAV	[OH]	1607.85	PASSED
YF_NS5_12	[H]		AEGKVDTGVAVSRGT	[OH]	1446.59	PASSED
YF_NS5_13	[H]		VDTGVAVSRGTAKLR	[OH]	1529.78	PASSED
YF_NS5_14	[H]		VAVSRGTAKLRWFHE	[OH]	1757.05	PASSED
YF_NS5_15	[H]		RGTAKLRWFHERGYV	[OH]	1876.18	PASSED
YF_NS5_16	[H]		KLRWFHERGYVKLEG	[OH]	1918.26	PASSED
YF_NS5_17	[H]		FHERGYVKLEGRVID	[OH]	1818.08	PASSED
YF_NS5_18	[H]		GYVKLEGRVIDLGCG	[OH]	1578.87	PASSED
YF_NS5_19	[H]		LEGRVIDLGCGRGGW	[OH]	1587.84	PASSED
YF_NS5_20	[H]		VIDLGCGRGGWCYYA	[OH]	1632.91	PASSED
YF_NS5_21	[H]		GCGRGGWCYYAAAQK	[OH]	1590.83	PASSED
YF_NS5_22	[H]		GGWCYYAAAQKEVSG	[OH]	1589.77	PASSED
YF_NS5_23	[H]		YYAAAQKEVSGVKGF	[OH]	1617.84	PASSED
YF_NS5_24	[H]		AQKEVSGVKGFTLGR	[OH]	1576.83	PASSED
YF_NS5_25	[H]		VSGVKGFTLGRDGHE	[OH]	1558.73	PASSED
YF_NS5_26	[H]		KGFTLGRDGHEKPMN	[OH]	1686.93	PASSED
YF_NS5_27	[H]		LGRDGHEKPMNVQSL	[OH]	1680.92	PASSED
YF_NS5_28	[H]		GHEKPMNVQSLGWNI	[OH]	1709.96	PASSED
YF_NS5_29	[H]		PMNVQSLGWNIITFK	[OH]	1748.1	PASSED
YF_NS5_30	[H]		QSLGWNIITFKDKTD	[OH]	1766.02	PASSED
YF_NS5_31	[H]		WNIITFKDKTDIHRL	[OH]	1900.25	PASSED
YF_NS5_32	[H]		TFKDKTDIHRLEPVK	[OH]	1827.14	PASSED
YF_NS5_33	[H]		KTDIHRLEPVKCDTL	[OH]	1768.09	PASSED
YF_NS5_34	[H]		HRLEPVKCDTLLCDI	[OH]	1755.11	PASSED
YF_NS5_35	[H]		PVKCDTLLCDIGESS	[OH]	1579.83	PASSED
YF_NS5_36	[H]		DTLLCDIGESSSSSV	[OH]	1512.63	PASSED
YF_NS5_37	[H]		CDIGESSSSSVTEGE	[OH]	1486.51	PASSED
YF_NS5_38	[H]		YSVDADLQLGELI	[OH]	1435.61	PASSED
YF_NS5_39	[H]		VMDRYSVDADLQLGE	[OH]	1710.89	PASSED
YF_NS5_40	[H]		DYLTVMDRYSVDADL	[OH]	1775.97	PASSED
YF_NS5_41	[H]		EKYTDYLTVMDRYSV	[OH]	1883.14	PASSED
YF_NS5_42	[H]		LIGQEKYTDYLTVMD	[OH]	1789.06	PASSED
YF_NS5_43	[H]		RIRTLIGQEKYTDYL	[OH]	1869.19	PASSED
YF_NS5_44	[H]		LVIHRIRTLIGQEKY	[OH]	1839.24	PASSED
YF_NS5_45	[H]		SHIHLVIHRIRTLIG	[OH]	1765.16	PASSED
YF_NS5_46	[H]		ATWASHIHLVIHRIR	[OH]	1810.17	PASSED
YF_NS5_47	[H]		MTNRATWASHIHLVI	[OH]	1750.09	PASSED
YF_NS5_48	[H]		SLIGMTNRATWASHI	[OH]	1657.95	PASSED
YF_NS5_49	[H]		KLCGSLIGMTNRATW	[OH]	1651.02	PASSED
YF_NS5_50	[H]		ESSSSSVTEGERTVR	[OH]	1610.68	PASSED
YF_NS5_51	[H]		SSVTEGERTVRVLDT	[OH]	1648.81	PASSED
YF_NS5_52	[H]		EGERTVRVLDTVEKW	[OH]	1817.06	PASSED
YF_NS5_53	[H]		TVRVLDTVEKWLACG	[OH]	1690.02	PASSED
YF_NS5_54	[H]		LDTVEKWLACGVDNF	[OH]	1709.96	PASSED
YF_NS5_55	[H]		EKWLACGVDNFCVKV	[OH]	1711.05	PASSED
YF_NS5_56	[H]		ACGVDNFCVKVLAPY	[OH]	1598.92	PASSED
YF_NS5_57	[H]		DNFCVKVLAPYMPDV	[OH]	1711.05	PASSED
YF_NS5_58	[H]		VKVLAPYMPDVLEKL	[OH]	1715.14	PASSED
YF_NS5_59	[H]		APYMPDVLEKLELLQ	[OH]	1759.11	PASSED
YF_NS5_60	[H]		PDVLEKLELLQRRFG	[OH]	1813.15	PASSED
YF_NS5_61	[H]		EKLELLQRRFGGTVI	[OH]	1759.1	PASSED
YF_NS5_62	[H]		LLQRRFGGTVIRNPL	[OH]	1740.11	PASSED
YF_NS5_63	[H]		RFGGTVIRNPLSRNS	[OH]	1673.92	PASSED
YF_NS5_64	[H]		TVIRNPLSRNSTHEM	[OH]	1755.02	PASSED
YF_NS5_65	[H]		NPLSRNSTHEMYYVS	[OH]	1797.99	PASSED
YF_NS5_66	[H]		RNSTHEMYYVSGARS	[OH]	1757.93	PASSED
YF_NS5_67	[H]		HEMYYVSGARSNVTF	[OH]	1760.97	PASSED
YF_NS5_68	[H]		YVSGARSNVTFTVNQ	[OH]	1642.81	PASSED
YF_NS5_69	[H]		ARSNVTFTVNQTSRL	[OH]	1693.91	PASSED
YF_NS5_70	[H]		VTFTVNQTSRLLMRR	[OH]	1822.19	PASSED
YF_NS5_71	[H]		VNQTSRLLMRRMRRP	[OH]	1914.36	PASSED
YF_NS5_72	[H]		SRLLMRRMRRPTGKV	[OH]	1857.35	PASSED
YF_NS5_73	[H]		MRRMRRPTGKVTLEA	[OH]	1802.23	PASSED
YF_NS5_74	[H]		RRPTGKVTLEADVIL	[OH]	1667.99	PASSED
YF_NS5_75	[H]		GKVTLEADVILPIGT	[OH]	1525.83	PASSED
YF_NS5_76	[H]		LEADVILPIGTRSVE	[OH]	1611.87	PASSED
YF_NS5_77	[H]		VILPIGTRSVETDKG	[OH]	1584.86	PASSED
YF_NS5_78	[H]		IGTRSVETDKGPLDK	[OH]	1615.83	PASSED
YF_NS5_79	[H]		SVETDKGPLDKEAIE	[OH]	1630.79	PASSED
YF_NS5_80	[H]		DKGPLDKEAIEERVE	[OH]	1727.9	PASSED
YF_NS5_81	[H]		LDKEAIEERVERIKS	[OH]	1815.08	PASSED
YF_NS5_82	[H]		AIEERVERIKSEYMT	[OH]	1854.14	PASSED
YF_NS5_83	[H]		RVERIKSEYMTSWFY	[OH]	1995.32	PASSED
YF_NS5_84	[H]		IKSEYMTSWFYDNDN	[OH]	1913.09	PASSED
YF_NS5_85	[H]		YMTSWFYDNDNPYRT	[OH]	1973.15	PASSED
YF_NS5_86	[H]		WFYDNDNPYRTWHYC	[OH]	2080.27	PASSED
YF_NS5_87	[H]		NDNPYRTWHYCGSYV	[OH]	1875.05	PASSED
YF_NS5_88	[H]		YRTWHYCGSYVTKTS	[OH]	1852.1	PASSED
YF_NS5_89	[H]		HYCGSYVTKTSGSAA	[OH]	1531.69	PASSED
YF_NS5_90	[H]		SYVTKTSGSAASMVN	[OH]	1502.69	PASSED
YF_NS5_91	[H]		KTSGSAASMVNGVIK	[OH]	1449.71	PASSED
YF_NS5_92	[H]		SAASMVNGVIKILTY	[OH]	1566.9	PASSED
YF_NS5_93	[H]		MVNGVIKILTYPWDR	[OH]	1805.2	PASSED
YF_NS5_94	[H]		VIKILTYPWDRIEEV	[OH]	1874.24	PASSED
YF_NS5_95	[H]		LTYPWDRIEEVTRMA	[OH]	1880.19	PASSED
YF_NS5_96	[H]		WDRIEEVTRMAMTDT	[OH]	1854.13	PASSED
YF_NS5_97	[H]		EEVTRMAMTDTTPFG	[OH]	1685.92	PASSED
YF_NS5_98	[H]		RMAMTDTTPFGQQRV	[OH]	1739.03	PASSED
YF_NS5_99	[H]		TDTTPFGQQRVFKEK	[OH]	1782.01	PASSED
YF_NS5_100	[H]		PFGQQRVFKEKVDTR	[OH]	1835.11	PASSED
YF_NS5_101	[H]		QRVFKEKVDTRAKDP	[OH]	1817.09	PASSED
YF_NS5_102	[H]		KEKVDTRAKDPPAGT	[OH]	1612.83	PASSED
YF_NS5_103	[H]		DTRAKDPPAGTRKIM	[OH]	1656.95	PASSED
YF_NS5_104	[H]		KDPPAGTRKIMKVVN	[OH]	1654.03	PASSED
YF_NS5_105	[H]		AGTRKIMKVVNRWLF	[OH]	1819.27	PASSED
YF_NS5_106	[H]		KIMKVVNRWLFRHLA	[OH]	1911.41	PASSED
YF_NS5_107	[H]		VVNRWLFRHLAREKN	[OH]	1938.29	PASSED
YF_NS5_108	[H]		WLFRHLAREKNPRLC	[OH]	1939.35	FAILED
YF_NS5_109	[H]		HLAREKNPRLCTKEE	[OH]	1824.12	PASSED
YF_NS5_110	[H]		EKNPRLCTKEEFIAK	[OH]	1806.14	PASSED
YF_NS5_111	[H]		RLCTKEEFIAKVRSH	[OH]	1817.17	FAILED
YF_NS5_112	[H]		KEEFIAKVRSHAAIG	[OH]	1655.93	PASSED
YF_NS5_113	[H]		IAKVRSHAAIGAYLE	[OH]	1598.88	PASSED
YF_NS5_114	[H]		RSHAAIGAYLEEQEQ	[OH]	1701.83	PASSED
YF_NS5_115	[H]		AIGAYLEEQEQWKTA	[OH]	1736.92	PASSED
YF_NS5_116	[H]		YLEEQEQWKTANEAV	[OH]	1837.98	PASSED
YF_NS5_117	[H]		QEQWKTANEAVQDPK	[OH]	1771.92	PASSED
YF_NS5_118	[H]		KTANEAVQDPKFWEL	[OH]	1776	PASSED
YF_NS5_119	[H]		EAVQDPKFWELVDEE	[OH]	1833.98	PASSED
YF_NS5_120	[H]		DPKFWELVDEERKLH	[OH]	1941.2	PASSED
YF_NS5_121	[H]		WELVDEERKLHQQGR	[OH]	1923.14	PASSED
YF_NS5_122	[H]		DEERKLHQQGRCRTC	[OH]	1859.1	PASSED
YF_NS5_123	[H]		KLHQQGRCRTCVYNM	[OH]	1837.2	PASSED
YF_NS5_124	[H]		QGRCRTCVYNMMGKR	[OH]	1803.21	PASSED
YF_NS5_125	[H]		RTCVYNMMGKREKKL	[OH]	1857.32	PASSED
YF_NS5_126	[H]		YNMMGKREKKLSEFG	[OH]	1818.17	PASSED
YF_NS5_127	[H]		GKREKKLSEFGKAKG	[OH]	1662.97	PASSED
YF_NS5_128	[H]		KKLSEFGKAKGSRAI	[OH]	1619.95	PASSED
YF_NS5_129	[H]		EFGKAKGSRAIWYMW	[OH]	1830.17	PASSED
YF_NS5_130	[H]		AKGSRAIWYMWLGAR	[OH]	1766.14	PASSED
YF_NS5_131	[H]		RAIWYMWLGARYLEF	[OH]	1975.38	PASSED
YF_NS5_132	[H]		YMWLGARYLEFEALG	[OH]	1819.14	PASSED
YF_NS5_133	[H]		GARYLEFEALGFLNE	[OH]	1728.94	PASSED
YF_NS5_134	[H]		LEFEALGFLNEDHWA	[OH]	1790.97	PASSED
YF_NS5_135	[H]		ALGFLNEDHWASREN	[OH]	1758.89	PASSED
YF_NS5_136	[H]		LNEDHWASRENSGGG	[OH]	1628.66	PASSED
YF_NS5_137	[H]		HWASRENSGGGVEGI	[OH]	1555.65	PASSED
YF_NS5_138	[H]		RENSGGGVEGIGLQY	[OH]	1535.65	PASSED
YF_NS5_139	[H]		GGGVEGIGLQYLGYV	[OH]	1481.68	PASSED
YF_NS5_140	[H]		EGIGLQYLGYVIRDL	[OH]	1709	PASSED
YF_NS5_141	[H]		LQYLGYVIRDLAAMD	[OH]	1741.06	PASSED
YF_NS5_142	[H]		GYVIRDLAAMDGGGF	[OH]	1541.76	PASSED
YF_NS5_143	[H]		RDLAAMDGGGFYADD	[OH]	1573.68	PASSED
YF_NS5_144	[H]		AMDGGGFYADDTAGW	[OH]	1533.62	PASSED
YF_NS5_145	[H]		GGFYADDTAGWDTRI	[OH]	1644.75	PASSED
YF_NS5_146	[H]		ADDTAGWDTRITEAD	[OH]	1636.68	PASSED
YF_NS5_147	[H]		AGWDTRITEADLDDE	[OH]	1706.77	PASSED
YF_NS5_148	[H]		TRITEADLDDEQEIL	[OH]	1760.9	PASSED
YF_NS5_149	[H]		EADLDDEQEILNYMS	[OH]	1784.89	PASSED
YF_NS5_150	[H]		DDEQEILNYMSPHHK	[OH]	1856.02	PASSED
YF_NS5_151	[H]		EILNYMSPHHKKLAQ	[OH]	1809.14	PASSED
YF_NS5_152	[H]		YMSPHHKKLAQAVME	[OH]	1770.12	PASSED
YF_NS5_153	[H]		HHKKLAQAVMEMTYK	[OH]	1815.21	PASSED
YF_NS5_154	[H]		LAQAVMEMTYKNKVV	[OH]	1725.12	PASSED
YF_NS5_155	[H]		VMEMTYKNKVVKVLR	[OH]	1838.32	PASSED
YF_NS5_156	[H]		TYKNKVVKVLRPAPG	[OH]	1670.05	PASSED
YF_NS5_157	[H]		KVVKVLRPAPGGKAY	[OH]	1582.96	PASSED
YF_NS5_158	[H]		VLRPAPGGKAYMDVI	[OH]	1586.93	PASSED
YF_NS5_159	[H]		APGGKAYMDVISRRD	[OH]	1635.88	PASSED
YF_NS5_160	[H]		KAYMDVISRRDQRGS	[OH]	1782.03	PASSED
YF_NS5_161	[H]		DVISRRDQRGSGQVV	[OH]	1671.84	PASSED
YF_NS5_162	[H]		RRDQRGSGQVVTYAL	[OH]	1705.91	PASSED
YF_NS5_163	[H]		RGSGQVVTYALNTIT	[OH]	1579.8	PASSED
YF_NS5_164	[H]		QVVTYALNTITNLKV	[OH]	1677	PASSED
YF_NS5_165	[H]		YALNTITNLKVQLIR	[OH]	1760.14	PASSED
YF_NS5_166	[H]		TITNLKVQLIRMAEA	[OH]	1701.09	PASSED
YF_NS5_167	[H]		LKVQLIRMAEAEMVI	[OH]	1744.2	PASSED
YF_NS5_168	[H]		LIRMAEAEMVIHHQH	[OH]	1815.16	PASSED
YF_NS5_169	[H]		AEAEMVIHHQHVQDC	[OH]	1746.95	PASSED
YF_NS5_170	[H]		MVIHHQHVQDCDESV	[OH]	1776.97	PASSED
YF_NS5_171	[H]		HQHVQDCDESVLTRL	[OH]	1779.96	PASSED
YF_NS5_172	[H]		QDCDESVLTRLEAWL	[OH]	1778	PASSED
YF_NS5_173	[H]		ESVLTRLEAWLTEHG	[OH]	1740.96	PASSED
YF_NS5_174	[H]		TRLEAWLTEHGCDRL	[OH]	1800.06	PASSED
YF_NS5_175	[H]		AWLTEHGCDRLKRMA	[OH]	1787.13	PASSED
YF_NS5_176	[H]		EHGCDRLKRMAVSGD	[OH]	1673.91	PASSED
YF_NS5_177	[H]		DRLKRMAVSGDDCVV	[OH]	1663.95	PASSED
YF_NS5_178	[H]		RMAVSGDDCVVRPID	[OH]	1632.89	PASSED
YF_NS5_179	[H]		SGDDCVVRPIDDRFG	[OH]	1650.8	PASSED
YF_NS5_180	[H]		CVVRPIDDRFGLALS	[OH]	1660.97	PASSED
YF_NS5_181	[H]		PIDDRFGLALSHLNA	[OH]	1638.87	PASSED
YF_NS5_182	[H]		RFGLALSHLNAMSKV	[OH]	1643.99	PASSED
YF_NS5_183	[H]		ALSHLNAMSKVRKDI	[OH]	1683.03	PASSED
YF_NS5_184	[H]		LNAMSKVRKDISEWQ	[OH]	1805.11	PASSED
YF_NS5_185	[H]		SKVRKDISEWQPSKG	[OH]	1744.99	PASSED
YF_NS5_186	[H]		KDISEWQPSKGWNDW	[OH]	1876.05	PASSED
YF_NS5_187	[H]		EWQPSKGWNDWENVP	[OH]	1872.01	PASSED
YF_NS5_188	[H]		SKGWNDWENVPFCSH	[OH]	1805.97	PASSED
YF_NS5_189	[H]		NDWENVPFCSHHFHE	[OH]	1898.03	PASSED
YF_NS5_190	[H]		NVPFCSHHFHELQLK	[OH]	1836.12	PASSED
YF_NS5_191	[H]		CSHHFHELQLKDGRR	[OH]	1863.11	PASSED
YF_NS5_192	[H]		FHELQLKDGRRIVVP	[OH]	1807.14	PASSED
YF_NS5_193	[H]		QLKDGRRIVVPCREQ	[OH]	1797.13	PASSED
YF_NS5_194	[H]		GRRIVVPCREQDELI	[OH]	1783.1	PASSED
YF_NS5_195	[H]		VVPCREQDELIGRGR	[OH]	1726.99	PASSED
YF_NS5_196	[H]		REQDELIGRGRVSPG	[OH]	1668.85	PASSED
YF_NS5_197	[H]		ELIGRGRVSPGNGWM	[OH]	1628.9	PASSED
YF_NS5_198	[H]		RGRVSPGNGWMIKET	[OH]	1687.97	PASSED
YF_NS5_199	[H]		SPGNGWMIKETACLS	[OH]	1593.87	PASSED
YF_NS5_200	[H]		GWMIKETACLSKAYA	[OH]	1672.03	PASSED
YF_NS5_201	[H]		KETACLSKAYANMWS	[OH]	1703	PASSED
YF_NS5_202	[H]		CLSKAYANMWSLMYF	[OH]	1828.24	PASSED
YF_NS5_203	[H]		AYANMWSLMYFHKRD	[OH]	1933.27	PASSED
YF_NS5_204	[H]		MWSLMYFHKRDMRLL	[OH]	2027.54	PASSED
YF_NS5_205	[H]		MYFHKRDMRLLSLAV	[OH]	1880.33	PASSED
YF_NS5_206	[H]		KRDMRLLSLAVSSAV	[OH]	1646	PASSED
YF_NS5_207	[H]		RLLSLAVSSAVPTSW	[OH]	1586.88	PASSED
YF_NS5_208	[H]		LAVSSAVPTSWVPQG	[OH]	1498.72	PASSED
YF_NS5_209	[H]		SAVPTSWVPQGRTTW	[OH]	1672.9	PASSED
YF_NS5_210	[H]		TSWVPQGRTTWSIHG	[OH]	1712.92	PASSED
YF_NS5_211	[H]		PQGRTTWSIHGKGEW	[OH]	1739.95	PASSED
YF_NS5_212	[H]		TTWSIHGKGEWMTTE	[OH]	1763.99	PASSED
YF_NS5_213	[H]		IHGKGEWMTTEDMLE	[OH]	1777.04	PASSED
YF_NS5_214	[H]		GEWMTTEDMLEVWNR	[OH]	1897.15	PASSED
YF_NS5_215	[H]		TTEDMLEVWNRVWIT	[OH]	1893.19	PASSED
YF_NS5_216	[H]		MLEVWNRVWITNNPH	[OH]	1909.23	PASSED
YF_NS5_217	[H]		WNRVWITNNPHMQDK	[OH]	1939.22	PASSED
YF_NS5_218	[H]		WITNNPHMQDKTMVK	[OH]	1843.19	PASSED
YF_NS5_219	[H]		NPHMQDKTMVKKWRD	[OH]	1914.26	PASSED
YF_NS5_220	[H]		QDKTMVKKWRDVPYL	[OH]	1907.29	PASSED
YF_NS5_221	[H]		MVKKWRDVPYLTKRQ	[OH]	1948.39	PASSED
YF_NS5_222	[H]		WRDVPYLTKRQDKLC	[OH]	1921.28	PASSED
YF_NS5_223	[H]		PYLTKRQDKLCGSLI	[OH]	1735.11	PASSED
YF_NS5_224	[H]		KRQDKLCGSLIGMTN	[OH]	1664	PASSED

## Sheet: ZIKV C
Zika virus (ZIKV) - Capsid (C) glycoprotein
							Failed		Peptides
						Total	0		24
Peptide Name	Nterm		Sequence	Cterm	MW(daltons)	Pass_Fail
ZIKA_C_1	[H]		MKNPKEEIRRIRIVN	[OH]	1896.31	PASSED
ZIKA_C_2	[H]		KEEIRRIRIVNMLKR	[OH]	1954.44	PASSED
ZIKA_C_3	[H]		RRIRIVNMLKRGVAR	[OH]	1838.32	PASSED
ZIKA_C_4	[H]		IVNMLKRGVARVNPL	[OH]	1680.11	PASSED
ZIKA_C_5	[H]		LKRGVARVNPLGGLK	[OH]	1577.95	PASSED
ZIKA_C_6	[H]		VARVNPLGGLKRLPA	[OH]	1560.92	PASSED
ZIKA_C_7	[H]		NPLGGLKRLPAGLLL	[OH]	1531.93	PASSED
ZIKA_C_8	[H]		GLKRLPAGLLLGHGP	[OH]	1498.86	PASSED
ZIKA_C_9	[H]		LPAGLLLGHGPIRMV	[OH]	1543.96	PASSED
ZIKA_C_10	[H]		LLLGHGPIRMVLAIL	[OH]	1616.11	PASSED
ZIKA_C_11	[H]		HGPIRMVLAILAFLR	[OH]	1707.18	PASSED
ZIKA_C_12	[H]		RMVLAILAFLRFTAI	[OH]	1735.24	PASSED
ZIKA_C_13	[H]		AILAFLRFTAIKPSL	[OH]	1661.09	PASSED
ZIKA_C_14	[H]		FLRFTAIKPSLGLIN	[OH]	1690.09	PASSED
ZIKA_C_15	[H]		TAIKPSLGLINRWGS	[OH]	1612.92	PASSED
ZIKA_C_16	[H]		PSLGLINRWGSVGKK	[OH]	1611.93	PASSED
ZIKA_C_17	[H]		LINRWGSVGKKEAME	[OH]	1718.03	PASSED
ZIKA_C_18	[H]		WGSVGKKEAMEIIKK	[OH]	1704.09	PASSED
ZIKA_C_19	[H]		GKKEAMEIIKKFKKD	[OH]	1793.22	PASSED
ZIKA_C_20	[H]		AMEIIKKFKKDLAAM	[OH]	1737.22	PASSED
ZIKA_C_21	[H]		IKKFKKDLAAMLRII	[OH]	1788.34	PASSED
ZIKA_C_22	[H]		KKDLAAMLRIINARK	[OH]	1741.2	PASSED
ZIKA_C_23	[H]		AAMLRIINARKERKR	[OH]	1826.27	PASSED
ZIKA_C_24	[H]		RIINARKERKRR	[OH]	1595.94	PASSED

[truncated: 2 more sheets: ZIKV E, ZIKV NS5]
